# Supplementary material for: Sequence/structural analysis of xylem proteome emphasizes pathogenesis-related proteins, chitinases and β-1, 3-glucanases as key players in grapevine defense against Xylella fastidiosa
Source: PeerJ. 2016 May 24;4:e2007. doi: 10.7717/peerj.2007 (PMC4888286; doi:10.7717/peerj.2007)
Supplement: File S2 [file peerj-04-2007-s004.csh]

## Install 
## 1) BLAST 
## 2) probis-2.4.2


setenv FASTADIR $cwd/FASTADIR
churnerPWBlast.pl -out pairwisescore -lis list.uniprotids
sortOnLast.pl -in pairwisescore
# pairwisescore.sort contains the sorted matches

setenv PDBDIR $cwd/PDBDIR
newfile.csh  pairwisescoreProbis
churnerPWProbis.pl -out pairwisescoreProbis -lis list.pdbs
\rm -rf *rota.pdb
sortOnLast.pl -in pairwisescoreProbis
