# Supplementary material for: Sequence/structural analysis of xylem proteome emphasizes pathogenesis-related proteins, chitinases and β-1, 3-glucanases as key players in grapevine defense against Xylella fastidiosa
Source: PeerJ. 2016 May 24;4:e2007. doi: 10.7717/peerj.2007 (PMC4888286; doi:10.7717/peerj.2007)
Supplement: File S3 [file peerj-04-2007-s005.zip]

Archive with 1,046 entries (1,008 files):
- perl_scripts/
- perl_scripts/style.css
- perl_scripts/REGR/
- perl_scripts/REGR/post.csh
- perl_scripts/REGR/pre.csh
- perl_scripts/REGR/runregr.csh
- perl_scripts/REGR/runregrsingle.csh
- perl_scripts/Results/
- perl_scripts/AHB.pl
- perl_scripts/MyWeb.pm
- perl_scripts/FRAGALWEB/
- perl_scripts/FRAGALWEB/checknumbering.pl
- perl_scripts/FRAGALWEB/makewebMainLevelhtml.csh
- perl_scripts/FRAGALWEB/makewebSingleLength.pl
- perl_scripts/FRAGALWEB/fragmentcompare.pl
- perl_scripts/FRAGALWEB/createweblinksfromMainlevelfile.pl
- perl_scripts/FRAGALWEB/fragmentcompare.pl.orf
- perl_scripts/FRAGALWEB/dbFragPostProcess.csh
- perl_scripts/FRAGALWEB/makewebfilesFRAGAL.csh
- perl_scripts/FRAGALWEB/runFragal.pl
- perl_scripts/FRAGALWEB/dbfragrun.pl
- perl_scripts/FRAGALWEB/dbFragPostProcess.pl
- perl_scripts/FRAGALWEB/runAllAndWeb.csh
- perl_scripts/FRAGALWEB/makewebtablefromlist.pl
- perl_scripts/CSA/
- perl_scripts/CSA/webMakePageHtml.pl
- perl_scripts/CSA/runRefExtractEasilyNamedTWO.csh
- perl_scripts/CSA/extractCSAMotfs.pl
- perl_scripts/CSA/webCreateOneQuery.csh
- perl_scripts/CSA/runCSA.csh
- perl_scripts/CSA/webCreate.csh
- perl_scripts/CSA/diff.distances.pl
- perl_scripts/CSA/generatePotandDistDiff.csh
- perl_scripts/CSA/PDB.pm
- perl_scripts/CSA/runRefQueryList.csh
- perl_scripts/CSA/getbestsingleBoth.csh
- perl_scripts/CSA/runRefExtractEasilyNamed.csh
- perl_scripts/CSA/reorderInputTex.pl
- perl_scripts/CSA/createClosetoAnnotate.pl
- perl_scripts/CSA/parseCSA.pl
- perl_scripts/CSA/extractRefQuertList.csh
- perl_scripts/CSA/printInfo.csh
- perl_scripts/CSA/getbestsingleref.csh
- perl_scripts/CSA/processEC.pl
- perl_scripts/CSA/generateScores.wrap.csh
- perl_scripts/CSA/getbestsinglequeryList.csh
- perl_scripts/CSA/generateScoresForSingleRef.csh
- perl_scripts/CSA/getbestsinglequery.csh
- perl_scripts/CSA/createPdfs.csh
- perl_scripts/CSA/getbestsinglerefList.csh
- perl_scripts/CSA/webCreateLog.csh
- perl_scripts/CSA/mergeResultsDir.pl
- perl_scripts/CSA/gnu.csh
- perl_scripts/CSA/runOneonAll.csh
- perl_scripts/CSA/runEachonAll.csh
- perl_scripts/CSA/webCreateLogForOne.csh
- perl_scripts/CSA/generateScores.csh
- perl_scripts/CSA/runGenScoresExtractEasilyNamed.csh
- perl_scripts/AHB.pm
- perl_scripts/CLASP
- perl_scripts/PRISM/
- perl_scripts/PRISM/prism.pl
- perl_scripts/PRISM/SimState.pm
- perl_scripts/PRISM/prismtop.pl
- perl_scripts/PRISM/SimConfig.pm
- perl_scripts/PRISM/PRISM.1/
- perl_scripts/PRISM/PRISM.1/prism.pl
- perl_scripts/PRISM/PRISM.1/SimState.pm
- perl_scripts/PRISM/PRISM.1/prismtop.pl
- perl_scripts/PRISM/PRISM.1/SimConfig.pm
- perl_scripts/PRISM/PRISM.1/SimConfig.pm.new
- perl_scripts/PRISM/PRISM.1/SimNode.pm
- perl_scripts/PRISM/SimConfig.pm.new
- perl_scripts/PRISM/SimNode.pm
- perl_scripts/oo.pl
- perl_scripts/.grive
- perl_scripts/HELIX/
- perl_scripts/HELIX/helixwheel.pl
- perl_scripts/HELIX/helixHTHproc.pl
- perl_scripts/HELIX/helixWritefirstandlast.pl
- perl_scripts/HELIX/helixSortResults.pl
- perl_scripts/HELIX/helixwheellist.csh
- perl_scripts/HELIX/helixidentify.pl.1
- perl_scripts/HELIX/helix.pl.org
- perl_scripts/HELIX/helixProcessInfo.pl
- perl_scripts/HELIX/dssplist.csh
- perl_scripts/HELIX/helixidentify.pl
- perl_scripts/HELIX/ahbMatch.pl
- perl_scripts/HELIX/helixProcessStringFromFasta.pl
- perl_scripts/HELIX/helixidentifyDSSP.pl
- perl_scripts/HELIX/README.csh
- perl_scripts/HELIX/helix.pl
- perl_scripts/HELIX/ahb.pl
- perl_scripts/HELIX/helixwheel.pl.org
- perl_scripts/HELIX/helixpymol.csh
- perl_scripts/HELIX/helixparseDSSPoutput.pl
- perl_scripts/DECAAF/
- perl_scripts/DECAAF/decaaf.pl
- perl_scripts/DECAAF/decaaf.csh
- perl_scripts/MyUtils.pmv
- perl_scripts/MyConfigs.pm
- perl_scripts/PDB.pm.oooo
- perl_scripts/WEB/
- perl_scripts/WEB/webClaspaWriteBoth.pl
- perl_scripts/WEB/1GCE.html
- perl_scripts/WEB/getPDFsforPDBS.csh
- perl_scripts/WEB/automateGetPDB.pl
- perl_scripts/WEB/getPDF.pl
- perl_scripts/WEB/extractPDBID.pl
- perl_scripts/WEB/spliceAbstract.pl
- perl_scripts/Residue.pm
- perl_scripts/MISC/
- perl_scripts/MISC/findMaxDistInDiffPDB.pl
- perl_scripts/MISC/findfastalength.pl
- perl_scripts/MISC/diffFasta.pl
- perl_scripts/MISC/extractslicefromfasta.pl
- perl_scripts/MISC/freqdistAbs2Percent.pl
- perl_scripts/MISC/IsPathClear.pl
- perl_scripts/MISC/listSequencesWithNumber.pl
- perl_scripts/MISC/createCLASPinput.pl.org.1
- perl_scripts/MISC/findMotif.extract.pl
- perl_scripts/MISC/cavity.pl.1
- perl_scripts/MISC/addResiduestoPymolIn.pl
- perl_scripts/MISC/pruneBasedOnFastaName.pl
- perl_scripts/MISC/writeSeperateChains.pl
- perl_scripts/MISC/parseOutputListOrdered.pl
- perl_scripts/MISC/scheduleprocess.pl
- perl_scripts/MISC/makepdblistonly.pl
- perl_scripts/MISC/cavityClosest.pl
- perl_scripts/MISC/getPDB.pl
- perl_scripts/MISC/runProbislistall2all.pl
- perl_scripts/MISC/findRMSDFromlist.pl
- perl_scripts/MISC/makecsvfromtex.pl
- perl_scripts/MISC/potential.seperate.pl
- perl_scripts/MISC/runtimes.pl
- perl_scripts/MISC/binList.pl
- perl_scripts/MISC/promLearn.pl
- perl_scripts/MISC/twolists.pl
- perl_scripts/MISC/close2SpecifiedXYZ.pl
- perl_scripts/MISC/cavityFromCircles.pl
- perl_scripts/MISC/revseqWrapper.pl
- perl_scripts/MISC/replaceORF.pl
- perl_scripts/MISC/uc.pl
- perl_scripts/MISC/splitpdbIntChains.pl
- perl_scripts/MISC/taxcalcUS.pl
- perl_scripts/MISC/cavity.pl
- perl_scripts/MISC/diff2Indices.pl
- perl_scripts/MISC/brassScale.pl
- perl_scripts/MISC/doclaspEvaluateMatches.pl
- perl_scripts/MISC/extractRemoveindexfromfile.pl
- perl_scripts/MISC/close2SpecifiedXYZWrapper.pl
- perl_scripts/MISC/convertRows2Columns.pl
- perl_scripts/MISC/regexpTranslateFasta.pl
- perl_scripts/MISC/promproportion.pl
- perl_scripts/MISC/orderHetAtlast.pl
- perl_scripts/MISC/ignoreCys.pl
- perl_scripts/MISC/change2resultstyle.pl
- perl_scripts/MISC/promiscuity.pl
- perl_scripts/MISC/checknumberofChains.pl
- perl_scripts/MISC/findMaxSubstring.pl
- perl_scripts/MISC/processBibtex.pl
- perl_scripts/MISC/mead.pl
- perl_scripts/MISC/IsPDBLiganded.pl
- perl_scripts/MISC/needleFastalistSaveParse.pl
- perl_scripts/MISC/possiblefunctions.pl
- perl_scripts/MISC/IsPredictedInActiveSite.pl
- perl_scripts/MISC/groupUniqify.pl
- perl_scripts/MISC/concatfilePerline.pl
- perl_scripts/MISC/sortOnLast.pl
- perl_scripts/MISC/taxoExtractTaxNames.pl
- perl_scripts/MISC/findMaxDistInPDB.pl
- perl_scripts/MISC/UNTAR.csh
- perl_scripts/MISC/frequencyDistributionAbs.pl
- perl_scripts/MISC/pdbsubset.pl
- perl_scripts/MISC/findSimilarPair.pl
- perl_scripts/MISC/ooo.p1m
- perl_scripts/MISC/freqBelowAValue.pl
- perl_scripts/MISC/checkAllSizesAreSameInAllOutFiles.pl
- perl_scripts/MISC/extractRandomSet.pl
- perl_scripts/MISC/meansd.pl
- perl_scripts/MISC/makemoviefrompng.pl
- perl_scripts/MISC/taxoSplitReportIntoDivisions.pl
- perl_scripts/MISC/makecumu.pl
- perl_scripts/MISC/scheduleprocessInsertingsleep.pl
- perl_scripts/MISC/pymol.listofresidues.pl
- perl_scripts/MISC/pdbsubsetCavity.pl
- perl_scripts/MISC/convertIntoPerLine.pl
- perl_scripts/MISC/parseProbis.pl
- perl_scripts/MISC/checkSwithces.pl
- perl_scripts/MISC/correlateFpockettoSize.pl
- perl_scripts/MISC/convert2Groups.pl
- perl_scripts/MISC/extractthoseinlist.pl
- perl_scripts/MISC/pymol.2oneprotein.pl
- perl_scripts/MISC/square.pl
- perl_scripts/MISC/fixMatchesForCorrectDistance.pl
- perl_scripts/MISC/expandPDBBasedonChain.pl
- perl_scripts/MISC/findSequenceLenghts.pl
- perl_scripts/MISC/setupCommandsFromListAndSchedule.pl
- perl_scripts/MISC/specVSsensitity.pl
- perl_scripts/MISC/removeafter.pl
- perl_scripts/MISC/splitfile.pl
- perl_scripts/MISC/parseunireffasta.pl
- perl_scripts/MISC/needleFastalist.pl
- perl_scripts/MISC/promLearn.pl.org
- perl_scripts/MISC/regexpPremon.pl
- perl_scripts/MISC/convertNeedleOutputtoAln.pl
- perl_scripts/MISC/processGeno3D.pl
- perl_scripts/MISC/exists.pl
- perl_scripts/MISC/groupBasedonCutoff.pl
- perl_scripts/MISC/extractsinglefastafromfile.pl
- perl_scripts/MISC/UNIQ
- perl_scripts/MISC/disulphide.pl
- perl_scripts/MISC/writeFasta.pl
- perl_scripts/MISC/createCLASPinput.pl
- perl_scripts/MISC/scaleAndaddcounter.pl
- perl_scripts/MISC/needleFastalistSave.pl
- perl_scripts/MISC/chargezero.pl
- perl_scripts/MISC/pymol.stretechofresidues.pl
- perl_scripts/MISC/createPremoninput.pl
- perl_scripts/MISC/extractslicefromfastaUniprot.pl
- perl_scripts/MISC/tmpl.pl
- perl_scripts/MISC/extractindexfromfile.pl
- perl_scripts/MISC/needleFastalistSaveTwo.pl
- perl_scripts/MISC/xxx.pl
- perl_scripts/MISC/getPDBModel1ChainA.pl
- perl_scripts/MISC/getPDBModel1ChainA.pl.org
- perl_scripts/MISC/printABSeq.pl
- perl_scripts/MISC/makelib.pl
- perl_scripts/MISC/genqpapers.pl
- perl_scripts/MISC/close2atom.pl
- perl_scripts/MISC/makelistforJS.pl
- perl_scripts/MISC/replaceType.pl
- perl_scripts/MISC/mappingAddCount.pl
- perl_scripts/MISC/wrapperMF.pl
- perl_scripts/MISC/promlinefit.pl
- perl_scripts/MISC/makepdbfourletterfromfive.pl
- perl_scripts/MISC/sortacc2list.pl
- perl_scripts/MISC/pymol.2proteins.pl
- perl_scripts/MISC/writeManyXY.pl
- perl_scripts/MISC/specialCreateTexTableForAnno.pl
- perl_scripts/MISC/writeCompFasta.pl
- perl_scripts/MISC/pot.pl
- perl_scripts/MISC/mergeEquivalent.pl
- perl_scripts/MISC/regexp.pl
- perl_scripts/MISC/frequencyDistribution.pl
- perl_scripts/MISC/extractJustResidue.pl
- perl_scripts/MISC/blastFastalistSaveTwo.pl
- perl_scripts/MISC/splitpdb.pl
- perl_scripts/MISC/addCounter.pl
- perl_scripts/MISC/extractHighestScoreFromAllOutFiles.pl
- perl_scripts/MISC/preprocessforC.pl
- perl_scripts/MISC/metalion.pl
- perl_scripts/MISC/zipBlast.pl
- perl_scripts/MISC/fpocketListResidues.pl
- perl_scripts/MISC/pymol.residues.pl
- perl_scripts/MISC/pymol.movies.pl
- perl_scripts/MISC/promproportion.pl.org
- perl_scripts/MISC/createTexTable.pl
- perl_scripts/MISC/pruneBasedOnFastaSequence.pl
- perl_scripts/MISC/sort.pl
- perl_scripts/MISC/promLearntTable.pl
- perl_scripts/MISC/potdiff.pl
- perl_scripts/MISC/promchoosePeptideInfo.pl
- perl_scripts/MISC/copyPDBFromList.pl
- perl_scripts/MISC/findMotif.pl
- perl_scripts/MISC/createCLASPinput.pl.org
- perl_scripts/MISC/rmsd.pl
- perl_scripts/MISC/L
- perl_scripts/MISC/findSubsetFrom2lists.pl
- perl_scripts/MISC/churnerPWProbis.pl
- perl_scripts/MISC/getTmpFileName.pl
- perl_scripts/MISC/fpocketEnum.pl
- perl_scripts/MISC/churnerPWBlast.pl
- perl_scripts/MISC/percentAminoAcid.pl
- perl_scripts/MISC/getPDBModelOneFile.pl
- perl_scripts/MISC/processStringFromFasta.pl
- perl_scripts/MISC/fiteqn.pl
- perl_scripts/MISC/diff2FastafilesforCommonality.pl
- perl_scripts/MISC/cpPdbFromTo.pl
- perl_scripts/MISC/Tikz.2d.pl
- perl_scripts/MISC/helixinbetween.pl
- perl_scripts/MISC/parseCavity.pl
- perl_scripts/MISC/createMustangInput.pl
- perl_scripts/MISC/brass.pl
- perl_scripts/MISC/createEndDBfromfasta.pl
- perl_scripts/MISC/tikzdiffcolor.pl
- perl_scripts/MISC/findVertexWithMinMaxDistance.pl
- perl_scripts/MISC/fixFastaNm.pl
- perl_scripts/MISC/pagalStats.pl
- perl_scripts/MISC/L.zero
- perl_scripts/MISC/splitFasta.pl
- perl_scripts/MISC/ann2simpleinput.pl
- perl_scripts/MISC/SVM.pl
- perl_scripts/MISC/sam2fasta.pl
- perl_scripts/MISC/removespacefromfiles.pl
- perl_scripts/MISC/compareFasta.pl
- perl_scripts/MISC/parseResultsData.pl
- perl_scripts/MISC/web_blast.pl
- perl_scripts/MISC/makewebtablefromlist.pl
- perl_scripts/MISC/taxonomyParse.pl
[truncated: 746 more entries]
