# Supplementary material for: Sequence/structural analysis of xylem proteome emphasizes pathogenesis-related proteins, chitinases and β-1, 3-glucanases as key players in grapevine defense against Xylella fastidiosa
Source: PeerJ. 2016 May 24;4:e2007. doi: 10.7717/peerj.2007 (PMC4888286; doi:10.7717/peerj.2007)
Supplement: File S3 [file peerj-04-2007-s005.zip › perl_scripts/REGR/post.csh]

#!/bin/csh -f

if($#argv != 1  ) then 
   #echo "Wrong numnber of args"
  #exit 
endif 


set dir = $1

cd $dir

foreach i ( ` cat $dir/list.diff `)
  echo diffing $i
  pwd
  echo diff $dir/GOLD/$i $dir/$i
  diff -w $dir/GOLD/$i $dir/$i > $dir/diff.log
end 


cd - 
