# Supplementary material for: Sequence/structural analysis of xylem proteome emphasizes pathogenesis-related proteins, chitinases and β-1, 3-glucanases as key players in grapevine defense against Xylella fastidiosa
Source: PeerJ. 2016 May 24;4:e2007. doi: 10.7717/peerj.2007 (PMC4888286; doi:10.7717/peerj.2007)
Supplement: File S3 [file peerj-04-2007-s005.zip › perl_scripts/REGR/runregrsingle.csh]

#!/bin/csh -f

if($#argv != 1  ) then 
   echo "Wrong numnber of args"
  exit 
endif 


$PWD = ` pwd ` 
set dir = $PWD/$1


$SRC/REGR/pre.csh $dir
cd $dir 
echo Running $dir/do.csh 
$dir/do.csh 
cd -

$SRC/REGR/post.csh $dir
