# Supplementary material for: Sequence/structural analysis of xylem proteome emphasizes pathogenesis-related proteins, chitinases and β-1, 3-glucanases as key players in grapevine defense against Xylella fastidiosa
Source: PeerJ. 2016 May 24;4:e2007. doi: 10.7717/peerj.2007 (PMC4888286; doi:10.7717/peerj.2007)
Supplement: File S3 [file peerj-04-2007-s005.zip › perl_scripts/CSA/runRefExtractEasilyNamedTWO.csh]

#!/bin/csh -f

if($#argv != 2  ) then 
  echo "Usage : "
  exit 
endif 

set PWD = ` pwd`
set listref = list.$1
set listquery = list.$2

$SRC/SHELLSCRIPTS/newfile.csh $listref
$SRC/SHELLSCRIPTS/newfile.csh $listquery

echo $1 >> $listref 
echo $2 >> $listquery 

$SRC/CSA/runRefExtractEasilyNamed.csh  $listref $listquery
