# Supplementary material for: Sequence/structural analysis of xylem proteome emphasizes pathogenesis-related proteins, chitinases and β-1, 3-glucanases as key players in grapevine defense against Xylella fastidiosa
Source: PeerJ. 2016 May 24;4:e2007. doi: 10.7717/peerj.2007 (PMC4888286; doi:10.7717/peerj.2007)
Supplement: File S3 [file peerj-04-2007-s005.zip › perl_scripts/CSA/runCSA.csh]

#!/bin/csh -f

if($#argv != 5  ) then 
  echo "Usage : "
  exit 
endif 

set PWD = ` pwd`
set listref = $1
set listquery = $2
set resdir = $3
set extractdir = $4
set anndir = $5


runRefQueryList.csh  $listref $listquery $resdir $anndir
extractRefQuertList.csh  $listref $listquery $extractdir $resdir 
generateScores.csh $listref $listquery $extractdir
