# Supplementary material for: Sequence/structural analysis of xylem proteome emphasizes pathogenesis-related proteins, chitinases and β-1, 3-glucanases as key players in grapevine defense against Xylella fastidiosa
Source: PeerJ. 2016 May 24;4:e2007. doi: 10.7717/peerj.2007 (PMC4888286; doi:10.7717/peerj.2007)
Supplement: File S3 [file peerj-04-2007-s005.zip › perl_scripts/CSA/printInfo.csh]

#!/bin/csh -f

if($#argv != 3  ) then 
   "Usage : "
  exit 
endif 

set PWD = ` pwd`
set ref = $1
set query = $2
set extractdir = $3


cat ANNOTATED/$ref.outconf.annotated
echo ================= $extractdir/$query/$query.$ref.pdb.out ===================================
cat $extractdir/$query/$query.$ref.pdb.out
echo ================= $extractdir/$query/$query.pdb.out ===================================
cat $extractdir/$query/$query.pdb.out
echo ===================================
cat $extractdir/$query/$query.$ref.log
