# Supplementary material for: Sequence/structural analysis of xylem proteome emphasizes pathogenesis-related proteins, chitinases and β-1, 3-glucanases as key players in grapevine defense against Xylella fastidiosa
Source: PeerJ. 2016 May 24;4:e2007. doi: 10.7717/peerj.2007 (PMC4888286; doi:10.7717/peerj.2007)
Supplement: File S3 [file peerj-04-2007-s005.zip › perl_scripts/CSA/generateScores.wrap.csh]

#!/bin/csh -f

if($#argv != 2  ) then 
   "Usage : "
  exit 
endif 

set PWD = ` pwd`
set listquery = $1
set dir = $2


#$SRC/CSA/generateScores.csh list.all $listquery $dir 
$SRC/CSA/generateScores.csh list.CSA.3 $listquery $dir 
$SRC/CSA/generateScores.csh list.CSA.4  $listquery $dir
$SRC/CSA/generateScores.csh list.CSA.5  $listquery $dir
$SRC/CSA/generateScores.csh list.CSA.6  $listquery $dir
