# Supplementary material for: Sequence/structural analysis of xylem proteome emphasizes pathogenesis-related proteins, chitinases and β-1, 3-glucanases as key players in grapevine defense against Xylella fastidiosa
Source: PeerJ. 2016 May 24;4:e2007. doi: 10.7717/peerj.2007 (PMC4888286; doi:10.7717/peerj.2007)
Supplement: File S3 [file peerj-04-2007-s005.zip › perl_scripts/CSA/gnu.csh]

#!/bin/csh -fv

if($#argv != 1  ) then 
  echo "Usage : "
    exit 
endif 

set out=$1

set outgnu=$out.gnuplot.scr
set outgnufpr=$out.gnuplot.fpr.scr
$SRC/SHELLSCRIPTS/newfile.csh $outgnu
$SRC/SHELLSCRIPTS/newfile.csh $outgnufpr
echo plot  \"$out.freqdist\" using 1:2 smooth bezier title \'Frequency distribution \'  with lines    lc 3  >> $outgnu 
echo pause 1000 >> $outgnu 
echo plot  \"$out.fpr2sens\" using 1:2 smooth bezier title \'Sensitivity/Fpr\'  with lines    lc 3  >> $outgnufpr
echo pause 1000 >> $outgnufpr
gnuplot < $outgnu &
gnuplot < $outgnufpr &
