# Supplementary material for: Sequence/structural analysis of xylem proteome emphasizes pathogenesis-related proteins, chitinases and β-1, 3-glucanases as key players in grapevine defense against Xylella fastidiosa
Source: PeerJ. 2016 May 24;4:e2007. doi: 10.7717/peerj.2007 (PMC4888286; doi:10.7717/peerj.2007)
Supplement: File S3 [file peerj-04-2007-s005.zip › perl_scripts/CSA/runOneonAll.csh]

#!/bin/csh -f

if($#argv != 6  ) then 
  echo "Usage : "
  exit 
endif 

set PWD = ` pwd`
set listref = $1
set listquery = $2
set results = $3
set extract = $4
set anndir = $5
set protein = $6


runRefQueryList.csh $listref $listquery $results $anndir
extractRefQuertList.csh $listref $listquery $extract $results
source run.csh
generateScoresForSingleRef.csh $protein  $extract
