# Supplementary material for: Sequence/structural analysis of xylem proteome emphasizes pathogenesis-related proteins, chitinases and β-1, 3-glucanases as key players in grapevine defense against Xylella fastidiosa
Source: PeerJ. 2016 May 24;4:e2007. doi: 10.7717/peerj.2007 (PMC4888286; doi:10.7717/peerj.2007)
Supplement: File S3 [file peerj-04-2007-s005.zip › perl_scripts/CSA/runEachonAll.csh]

#!/bin/csh -f

if($#argv != 2  ) then 
  echo "Usage : "
  exit 
endif 

set PWD = ` pwd`
set list = $1
set anndir = $2


foreach ref ( ` cat $list` )
	echo $ref > ! list.$ref

	runOneonAll.csh  list.$ref $list RESULTS.$ref  EXTRACT.$ref $anndir $ref

	#runRefQueryList.csh list.$ref $list RESULTS.$ref $anndir
	#extractRefQuertList.csh list.$ref $list EXTRACT.$ref RESULTS.$ref
	#source run.csh
	#generateScoresForSingleRef.csh $ref  EXTRACT.$ref
end
