# Supplementary material for: Sequence/structural analysis of xylem proteome emphasizes pathogenesis-related proteins, chitinases and β-1, 3-glucanases as key players in grapevine defense against Xylella fastidiosa
Source: PeerJ. 2016 May 24;4:e2007. doi: 10.7717/peerj.2007 (PMC4888286; doi:10.7717/peerj.2007)
Supplement: File S3 [file peerj-04-2007-s005.zip › perl_scripts/CLASP]

#!/usr/bin/perl -w 
use strict ;
use FileHandle ;
use Getopt::Long;
use Cwd ;
use MyUtils;
use PDB;
use ConfigPDB;
use MyGeom;

my $THRESHOLD = 75 ; 
use POSIX qw(floor);
my $commandline = util_get_cmdline("",\@ARGV) ;
my ($potindex,$infile,$outfile,$which_tech,$listfile);
my (@expressions);
my $howmany = 50 ;
my ($maindir,$reflist,$querylist,$link3Dresults,$query,$motif,$size,$refpotindex,$relaxpotentialcriteria,$dontrunapbs);
my $verbose = 0 ;
GetOptions(
            "which_tech=s"=>\$which_tech ,
            "infile=s"=>\$infile ,
            "maindir=s"=>\$maindir ,
            "reflist=s"=>\$reflist ,
            "querylist=s"=>\$querylist ,
            "listfile=s"=>\$listfile ,
            "link3Dresults=s"=>\$link3Dresults ,
            "outfile=s"=>\$outfile ,
            "relaxpotentialcriteria"=>\$relaxpotentialcriteria ,
            "dontrunapbs"=>\$dontrunapbs ,
            "refpotindex=s"=>\$refpotindex ,
            "motif=s"=>\$motif ,
            "expr=s"=>\@expressions,
            "howmany=i"=>\$howmany ,
            "potindex=i"=>\$potindex ,
           );

my $ANNOTATE      =1 ;
my $FIND          =1 ;
my $APSBREF       =1 ;
my $APBSQUERY     =1 ;
my $FPOCKETREF    =1 ;
my $FPOCKETQUERY  =1 ;
my $MERGESCORES   =1 ;

die "Dont recognize command line arg @ARGV " if(@ARGV);
util_CmdLine("query",$link3Dresults);
util_CmdLine("query",$maindir);
util_CmdLine("query",$reflist);
util_CmdLine("query",$querylist);
util_CmdLine("query",$outfile);
$potindex = 1  if(!defined $potindex);
#util_CmdLine("refpotindex",$refpotindex);

my $errorfh = util_write($outfile);
my ($RESULTDIR,$PDBDIR,$FASTADIR,$APBSDIR,$FPOCKET,$SRC,$MATCH3D) = util_SetEnvVars();


my @querylist;
@querylist= util_read_list_sentences($querylist);
	
my $resultsCacheforRef = {};

foreach my $QUERY (@querylist){
	chdir("$maindir/$QUERY");

    my @reflist;
    @reflist= util_read_list_sentences($reflist);
	
    next if(!@reflist);
    my $PDBQ = new PDB();
    my $pdbfile = $PDBDIR . "/" .  uc($QUERY) . ".pdb";
    $PDBQ->ReadPDB($pdbfile);
    my @reflist;
    @reflist= util_read_list_sentences($reflist);

    foreach my $REFERENCE (@reflist){
          CLASPSCORE($REFERENCE,$QUERY,$potindex,$PDBQ);
    }
}


sub CLASPSCORE{
	my ($ref,$query,$potindex,$pdbQ) = @_ ; 
    my $potref = "$APBSDIR/$ref/pot$potindex.dx.atompot";
    my $potquery = "$APBSDIR/$query/pot$potindex.dx.atompot";

    util_Banner("Electrostatics using APBS for pdb id $ref and $query");
    if(! -e $potref){
		if(defined $dontrunapbs){
           print $errorfh "Error: Potential file $potref doesnt exist" ;
		   return ; 
		}
	    $APBSDIR = "./";
        $potref = "$ref/pot$potindex.dx.atompot";
        if(! -e $potref){
             print $errorfh " Potential file $potref doesnt exist" ;
             util_RunAPBS($ref);
	    }
    }

    if(! -e $potquery){
		if(defined $dontrunapbs){
           print $errorfh " Potential file $potquery doesnt exist" ; 
		   return ;
		}
	    $APBSDIR = "./";
        $potquery = "$query/pot$potindex.dx.atompot";
        if(! -e $potquery){
            print $errorfh " Potential file $potquery doesnt exist" ;
            util_RunAPBS($query);
	    }
    }

    util_PrintInfo("Ref electrostatic potential file is $potref");
    util_PrintInfo("Query electrostatic potential file is $potquery");


    my $PWD = cwd;


    $outfile =  util_getTmpFile();
    my $outfileQ =  "$query.pdb.out";
    my $outfileR =  "$ref.pdb.out";
    my $outconf =  "$ref.outconf";


   util_Banner("Linking results from $link3Dresults");
   die "File zero size $link3Dresults/$ref/$outfileQ " if(! -e "$link3Dresults/$ref/$outfileQ");
   die "File zero size $link3Dresults/$ref/$outfileR " if(! -e "$link3Dresults/$ref/$outfileR");
   die "File zero size $link3Dresults/$ref/$outfileQ " if( -z "$link3Dresults/$ref/$outfileQ");
   die "File zero size $link3Dresults/$ref/$outfileR " if( -z "$link3Dresults/$ref/$outfileR");
   util_printAndDo("rm -f $outfileQ ; cp -f $link3Dresults/$ref/$outfileQ . ");
   util_printAndDo("rm -f $outfileR ; cp -f $link3Dresults/$ref/$outfileR . ");

   $motif =  "$link3Dresults/$ref/$ref.outconf.annotated";
   my @groups = $pdbQ->GetGroups($motif);
   $size = @groups ;

    my @weights = $pdbQ->GetWeights($motif);

    my $resultfileQ =  "$query.potentials";
    my $resultfileR =  "$ref.potentials";


    util_printAndDo("rm -f $resultfileQ $resultfileR");
    util_printAndDo("touch $resultfileQ $resultfileR");

    #### for the reference you just need one result
    my $disq = "dis.query";
    my $disr = "dis.ref";
    my $disdiff = "dis.diff";
    #my $disq = "$ref.$query.dis.query";
    #my $disr = "$ref.$query.dis.ref";
    #my $disdiff = "$ref.$query.distance.diff";
    my $potdiff = "pot.diff";

    my $diffQ ;
    my $diffR ;
	### Cant cache queries
	if(1){
        util_printAndDo("rm -f $disq ; touch $disq ; $SRC/APBS/apbsGetVolt.pl  -howmany $howmany -resultfile $outfileQ -proteinName $query -pqr $APBSDIR/$query/$query.pqr -out $resultfileQ -pot $potquery -dis $disq ");
        $diffQ = ParseAPBSResult($size,$resultfileQ) ; 
		if(!defined $diffQ) {
		    print $errorfh "Could not parse $resultfileQ\n";
			return ;
		}
		#$resultsCache->{$resultfileQ} = $diffQ ;
	}
	else{
		die ;
		#$diffQ = $resultsCache->{$resultfileQ};
	}

	if(! exists $resultsCacheforRef->{$resultfileR}){
       util_printAndDo("rm -f $disr ; touch $disr ; $SRC/APBS/apbsGetVolt.pl -howmany 1  -resultfile $outfileR -proteinName $ref -pqr $APBSDIR/$ref/$ref.pqr -out $resultfileR -pot $potref -dis $disr ");
       $diffR = ParseAPBSResult($size,$resultfileR) ;
		if(!defined $diffR) {
		    print $errorfh "Could not parse $resultfileR\n";
			return ;
		}
	  $resultsCacheforRef->{$resultfileR} = $diffR ;
		print STDERR "added resultfileR $resultfileR\n";
	}
	else{
		$diffR = $resultsCacheforRef->{$resultfileR};
		print STDERR "Cached resultfileR $resultfileR\n";
	}

    my @diffR = @{$diffR} ;
    my @diffQ = @{$diffQ} ;

    my $lR = @diffR ;
    my $lQ = @diffQ ;

    print STDERR "Got $lR and $lQ in ref and query resp\n";
    die if(!$lQ);


    my $r = shift @diffR ;
    my @r = @{$r};
    #my $refpot = $r[$refpotindex]; 

    my $log =  "$query.$ref.log";
    my $logofh = util_write($log);
    my $diffpot =  "$query.$ref.pdb.out";
    my $ofh = util_write($diffpot);

    my $rsize = @diffR ;
    my $qsize = @diffQ ;

    print $logofh "$rsize $qsize  \n";
    
    my $indexformax = 0 ; 
    $indexformax = 3 if($size == 3);
    $indexformax = 6 if($size == 4);
    $indexformax = 9 if($size == 5);
    $indexformax = 12 if($size == 6);
    $indexformax = 28 if($size == 9);
    die if($size != 3 && $size != 4 && $size != 5 && $size != 6 && $size != 9);
    
    my @potdiffs ;
    my @diffstrs ; 
    my @diffstrspot ; 
    while(@diffQ){
        my $q = shift @diffQ ;
	    my $maxdiff = 0 ;
        my @q = @{$q};
	    my $SSS = @r ; 
	    my @listofdiffs ; 
	    my $finalprintstr = "";
	    my $finalprintstrpot = "";
	    foreach my $i (1..$SSS){
	        my ($realdiff,$thr);
		    my $p1 = $r[$i -1];
		    my $p2 = $q[$i -1];
		    my $weight = $weights[$i -1];
		    my $absdiff = util_format_float(abs($p1 - $p2),3);
    
		    my $ABSREF = abs($p1);
		    my $ABSQUERY = abs($p2);
		    #$thr = 101 ;
		    $thr = 150 ;
		    
		    if($ABSREF > 400){
		         $thr = 170  ;
		    }
		    elsif($ABSREF > 300){
		         $thr = 150  ;
		    }
		    elsif ($ABSREF > 200){
		         $thr = 125  ;
		    }
		    $thr = 75   if($ABSREF > 100 || $ABSQUERY > 100);
    
    
    
		    if(abs($p1) < 99.8 && abs($p2) < 99.8){
				    $thr = "bothbelow100";
			        $realdiff = 0 ; 
		    }
		    else{
			    $realdiff = $absdiff < $thr ? 0 : $absdiff*$weight ;
		    }
    
	        my $diff = util_format_float(abs($p1 - $p2),3) * $weight;
	        my $printstr =  " diff $i = $diff  abs($p1 - $p2) * $weight realdiff $realdiff thr = $thr  \n";
		    $finalprintstr = $finalprintstr . $printstr ;
		    $finalprintstrpot = $finalprintstrpot . " $p1 - $p2 ";
	        print $logofh  $printstr;
    
		    if(defined $relaxpotentialcriteria){
		        push @listofdiffs, $realdiff ;
		    }
		    else{
		        die ;
		        $maxdiff = $diff if($maxdiff < $diff);
		    }
	    }
	    push @diffstrs, $finalprintstr ;
	    push @diffstrspot, $finalprintstrpot ;
    
	    if(defined $relaxpotentialcriteria){
            my @resultssorted = sort { $a <=> $b } @listofdiffs ; 
	        $maxdiff = $resultssorted[$indexformax - 1];
	    }
    
        #my $pot = $q[$refpotindex]; 
	    #my $diff = abs($refpot - $pot);
	    print $logofh  " ------- \n maxdiff $maxdiff \n";
	    push @potdiffs, $maxdiff ;
    }
    
    my $SS = @potdiffs ;
    my @results= ConfigPDB_ParseResultsFile($outfileQ,$howmany);
    my @resultsref= ConfigPDB_ParseResultsFile($outfileR,1);
    my $resultsref = shift @resultsref ;
    my @newScores ; 
    my $cnt = 0 ;
    foreach my $result (@results){
        my @atoms = @{$result->{ATOMS}}; 
    
        foreach my $atom (@atoms){
       		    my ($res,$num,$type) = split "/", $atom ;
    		    my $resObj = $pdbQ->GetResidueIdx($num);
    		    my ($a) = $pdbQ->GetAtomFromResidueAndType($num,$type) or die ;
    		    #push @atomlist, $a ;
        }
    
    
	    my $diff = $potdiffs[$cnt];
	    my $apbsfactor = $diff ;
        my $finalscore = $result->{SCORE} + $apbsfactor ; 
	    print "finalscore = $finalscore score = $result->{SCORE} , pot diff = $diff , apbsfactor = $apbsfactor \n";
    
	    my $x = {};
	    $x->{ABSSCORE} = util_format_float($result->{ABSSCORE} ,3);
	    $x->{OLDSCORE} = util_format_float($result->{SCORE} ,3);
	    $x->{NEWSCORE} = util_format_float($finalscore,3) ;
	    $x->{DIFFPRINTSTR} = $diffstrs[$cnt];
	    $x->{DIFFPRINTSTRPOT} = $diffstrspot[$cnt];
	    $x->{ATOMS} = \@atoms ;
	    $x->{INDEXINSRESULT} = $cnt ;
	    push @newScores , $x ;
    
	    $cnt++;
    }
    my @resultssorted = sort { $a->{NEWSCORE} <=> $b->{NEWSCORE} } @newScores ; 
    
    $cnt = 0 ;
    foreach my $result (@resultssorted){
	    $, = " ";
        my @atoms = @{$result->{ATOMS}}; 
	    print  $logofh "$result->{NEWSCORE} .. NEWSCORE OLDSCORE = $result->{OLDSCORE} ( ABSSCORE= $result->{ABSSCORE} ) ( size = $size ) \n";
	    print  $logofh @atoms , "\n"; ;
	    util_printResult($ofh,$result->{NEWSCORE},$result->{ATOMS},$cnt);
	    if($cnt == 0){
            my $bestfh = util_write("pymol.in");
	        util_printResult($bestfh,$resultsref->{SCORE},$resultsref->{ATOMS},$cnt);
	        util_printResult($bestfh,$result->{NEWSCORE},$result->{ATOMS},$cnt);
		    my $idx = $result->{INDEXINSRESULT};
	        #print $logofh $result->{DIFFPRINTSTR};
		    my $potstr = $result->{DIFFPRINTSTRPOT};
		    my $SSS = $result->{DIFFPRINTSTR};
            my $fffh = util_write($potdiff);
		    print $fffh "$potstr \n";
		    print $fffh "$SSS \n";
		    
            #util_printAndDo("$SRC/CSA/diff.distances.pl -out $disdiff -in1 $disr -in2 $disq -index $idx");
		    #my $DD = "$query.$ref.distance.diff.txt";
		    #my $PP = "$query.$ref.potential.diff.txt";
            #util_printAndDo("cp -f pot.diff $PP");
            #util_printAndDo("cp -f dis.diff $DD");

            my $alignfilefh = util_write("$query.$ref.align.csh");
		    print $alignfilefh "alignProteins.pl -out oo -in pymol.in -p2 $query -p1 $ref \n";
    
	    }
	        print $logofh $result->{DIFFPRINTSTR};
	    $cnt++;
    
    }
    
    util_printAndDo("cat $log") if($verbose);
    
    util_Banner("Merged scores in $PWD/../$diffpot");

}

sub util_RunAPBS{
    my ($querypdb) = @_ ; 
    #util_printAndDo("ln -s $APBSDIR/$querypdb . ");
#return ;
	my $tmpfile =  util_getTmpFile();
    util_printAndDo("rm -f $tmpfile");
    util_printAndDo("echo $querypdb > $tmpfile ");
    util_printAndDo("$SRC/APBS/apbs.csh $tmpfile ");
    #util_printAndDo("./$querypdb.csh");
    util_printAndDo("rm -f $tmpfile");
}

sub util_RunFPocket{
return ;
    my ($querypdb) = @_ ; 
	my $tmpfile =  util_getTmpFile();
    util_printAndDo("rm -f $tmpfile");
    util_printAndDo("echo $PDBDIR/$querypdb.pdb > $tmpfile ");
    util_printAndDo("fpocket -F  $tmpfile");
    util_printAndDo("rm -f $tmpfile");
}
