# Supplementary material for: Sequence/structural analysis of xylem proteome emphasizes pathogenesis-related proteins, chitinases and β-1, 3-glucanases as key players in grapevine defense against Xylella fastidiosa
Source: PeerJ. 2016 May 24;4:e2007. doi: 10.7717/peerj.2007 (PMC4888286; doi:10.7717/peerj.2007)
Supplement: File S3 [file peerj-04-2007-s005.zip › perl_scripts/HELIX/helixwheel.pl]

#!/usr/bin/perl -w 
use strict ;
use PDB;
use FileHandle ;
use Getopt::Long;
use Cwd ;
use MyUtils;
use ConfigPDB;
use MyGeom;
use MyPymol;
use Math::Geometry ;
use Math::VectorReal qw(:all);  # Include O X Y Z axis constant vectors
use Math::VectorReal qw(:all);  # Include O X Y Z axis constant vectors
use Scalar::Util qw(looks_like_number);


my ($justseqeunce,$aalist,$cutoff,$outfile,$exception,$ann,$config,$p1,$p2,$infile,$score,$ignorepro,,$which_tech,$listfile,$protein);
my $maxdist ;
my $DISTANCEWITHOUTSEQMATCH = 1 ;
my $verbose = 1 ;

my $writetex = 1 ;


GetOptions(
            "writetex=i"=>\$writetex ,
            "p1=s"=>\$p1 ,
            "aalist=s"=>\$aalist ,
            "p2=s"=>\$p2 ,
            "outfile=s"=>\$outfile ,
            "infile=s"=>\$infile ,
            "listfile=s"=>\$listfile ,
            "protein=s"=>\$protein ,
            "ann=s"=>\$ann ,
            "maxdist=f"=>\$maxdist ,
            "cutoff=f"=>\$cutoff ,
            "config=s"=>\$config,
            "justseqeunce=s"=>\$justseqeunce,
            "score=s"=>\$score,
            "exception=s"=>\$exception ,
           );


use Time::HiRes qw( usleep ualarm gettimeofday tv_interval clock_gettime clock_getres  clock);
use POSIX qw(floor);
my $commandline = util_get_cmdline("",\@ARGV) ;

usage( "Need to give protein => option -protein ") if(!defined $protein);

die "Dont recognize command line arg @ARGV " if(@ARGV);
my ($RESULTDIR,$PDBDIR,$FASTADIR,$APBSDIR,$FPOCKET,$SRC,$MATCH3D,$ANNDIR, $UNIPROT,$PREMONITION,$HELIXDIR,$DSSP) = util_SetEnvVars();

my $pdb = "$PDBDIR/$protein.pdb";
my $pdb1 = new PDB();
$pdb1->ReadPDB($pdb);

## get the first tag - this is the protein name
my $TTT = $protein;
$TTT =~ s/\./XXX/g;
my (@l) = split "XXX", $TTT;
my $tag = $l[0];

my $donefh = util_open_or_append("$HELIXDIR/$tag.HELIXVALUES");
my $ofhcircular = util_open_or_append("$HELIXDIR/$tag.HELIXCIRCULARFASTA");
my $listofres ;
my $what = "HELIX";
my $hnumber = 1 ; 
my $writeIndivual = 1 ;
util_helixWheel( $protein,$pdb1,$listofres,$donefh,$what,$hnumber,$writeIndivual,$justseqeunce);


sub usage{
    my ($msg) = @_ ;
    print $msg , "\n" ; 
print << "ENDOFUSAGE" ; 
ENDOFUSAGE
    die ;
}
