# Supplementary material for: Sequence/structural analysis of xylem proteome emphasizes pathogenesis-related proteins, chitinases and β-1, 3-glucanases as key players in grapevine defense against Xylella fastidiosa
Source: PeerJ. 2016 May 24;4:e2007. doi: 10.7717/peerj.2007 (PMC4888286; doi:10.7717/peerj.2007)
Supplement: File S3 [file peerj-04-2007-s005.zip › perl_scripts/HELIX/helixWritefirstandlast.pl]

#!/usr/bin/perl -w 
use strict ;
use FileHandle ;
use Getopt::Long;
use Cwd ;
use MyUtils;
use MyGeom;
use PDB;
use ConfigPDB;
use Math::Geometry ;
use Math::Geometry::Planar;


use Time::HiRes qw( usleep ualarm gettimeofday tv_interval clock_gettime clock_getres  clock);
use POSIX qw(floor);
my $commandline = util_get_cmdline("",\@ARGV) ;
my ($infile,$outfile,$which_tech,$listfile,$protein);
my (@expressions);
my $howmany = 100000 ;
my $verbose = 1 ;
GetOptions(
            "which_tech=s"=>\$which_tech ,
            "protein=s"=>\$protein ,
            "infile=s"=>\$infile ,
            "listfile=s"=>\$listfile ,
            "outfile=s"=>\$outfile ,
            "expr=s"=>\@expressions,
            "howmany=i"=>\$howmany ,
           );
die "Dont recognize command line arg @ARGV " if(@ARGV);
usage( "Need to give a output file name => option -outfile ") if(!defined $outfile);
my $ofh = util_write($outfile);

usage( "Need to give a input file name => option -protein ") if(!defined $protein);
my ($RESULTDIR,$PDBDIR,$FASTADIR,$APBSDIR,$FPOCKET,$SRC,$MATCH3D,$ANNDIR, $UNIPROT) = util_SetEnvVars();

my $infile = "$PDBDIR/$protein.pdb";

my $ifh = util_read($infile);
   while(<$ifh>){
   
	    if(/^ATOM/ ){
   		   chomp ;
		   my $LINE = $_ ; 
		   my $len = length($LINE) ;
		   #print "lenght = $len $LINE \n";
		   my ($atomstr , $serialnum , $atomnm , $alt_loc , $resname , $chainId , $resnum , $codeforinsertion , $x , $y , $z ) = util_ReadLine($LINE);
		   	  print $ofh "$resnum ";
		}
		last ;

    }
	my $last ;
   while(<$ifh>){
	    if(/^ATOM/ ){
   		   chomp ;
		   my $LINE = $_ ; 
		   my $len = length($LINE) ;
		   #print "lenght = $len $LINE \n";
		   my ($atomstr , $serialnum , $atomnm , $alt_loc , $resname , $chainId , $resnum , $codeforinsertion , $x , $y , $z ) = util_ReadLine($LINE);
		   	$last = $resnum ;
		}
   }
print $ofh "$last\n";
   close($ifh);

sub usage{
    my ($msg) = @_ ;
    print $msg , "\n" ; 
print << "ENDOFUSAGE" ; 
ENDOFUSAGE
    die ;
}
