# Supplementary material for: Sequence/structural analysis of xylem proteome emphasizes pathogenesis-related proteins, chitinases and β-1, 3-glucanases as key players in grapevine defense against Xylella fastidiosa
Source: PeerJ. 2016 May 24;4:e2007. doi: 10.7717/peerj.2007 (PMC4888286; doi:10.7717/peerj.2007)
Supplement: File S3 [file peerj-04-2007-s005.zip › perl_scripts/HELIX/helix.pl.org]

#!/usr/bin/perl -w 
use strict ;
use PDB;
use FileHandle ;
use Getopt::Long;
use Cwd ;
use MyUtils;
use ConfigPDB;
use MyGeom;
use MyPymol;
use Math::Geometry ;
use Math::VectorReal qw(:all);  # Include O X Y Z axis constant vectors
use Math::VectorReal qw(:all);  # Include O X Y Z axis constant vectors
use Scalar::Util qw(looks_like_number);


use Math::Trig;


use Time::HiRes qw( usleep ualarm gettimeofday tv_interval clock_gettime clock_getres  clock);
use POSIX qw(floor);
my $commandline = util_get_cmdline("",\@ARGV) ;
my ($cutoff,$exception,$ann,$config,$p1,$p2,$infile,$score,$ignorepro,$outfile,$which_tech,$listfile,$protein);
my $maxdist ;
my $DISTANCEWITHOUTSEQMATCH = 1 ;
my $verbose = 1 ;
my $DBCA ;
my $DBCB ;
my $DBCN ;

$cutoff = 0.012 ;
my $MINSAMPLE = 1 ;
my $NUMBEROFCTERMINALIGNORE = 1 ; 
my $NUMBEROFNTERMINALIGNORE = 1 ; 
$ignorepro = 0 ;

my ($verify,$radii,$before1,$before2);
GetOptions(
            "which_tech=s"=>\$which_tech ,
            "verify"=>\$verify ,
            "p1=s"=>\$p1 ,
            "p2=s"=>\$p2 ,
            "infile=s"=>\$infile ,
            "listfile=s"=>\$listfile ,
            "outfile=s"=>\$outfile ,
            "ann=s"=>\$ann ,
            "maxdist=f"=>\$maxdist ,
            "cutoff=f"=>\$cutoff ,
            "config=s"=>\$config,
            "score=s"=>\$score,
            "ignorepro=i"=>\$ignorepro,
            "radii=i"=>\$radii ,
            "exception=s"=>\$exception ,
           );
die "Dont recognize command line arg @ARGV " if(@ARGV);
usage( "Need to give a output file name => option -outfile ") if(!defined $outfile);
#usage( "Need to give a config file name => option -config ") if(!defined $config);
usage( "Need to give a listfile -option -list  ") if(!defined $listfile);
my ($RESULTDIR,$PDBDIR,$FASTADIR,$APBSDIR,$FPOCKET,$SRC) = util_SetEnvVars();
my $ofh= util_write("$outfile");

my @list= util_read_list_sentences($listfile);
my $list = {};
map { s/\s*//g ; $list->{$_} = 1 ; } @list ;

my $prevnorm ; 
my $proteincnt = 0 ; 
my @alldistances ; 
my @nm2print ; 
foreach my $protein (@list){
    my $finalscoreCA = 0 ; 
    my $finalscoreCB = 0 ; 
    my $finalscoreCN = 0 ; 
    my $pdCAscore = 0 ; 
    my $pdCBscore = 0 ; 
    my $finalscorestr = "";
    #ConfigPDB_Init($config);
    my $i = $protein ;
    my @proteins ; 
    push @proteins, $i ; 

	print "Checking $APBSDIR/$i/$i.pqr\n";
    next if( ! -e "$APBSDIR/$i/$i.pqr");
    next  if( ! -e "$APBSDIR/$i/pot1.dx.atompot" && ! -e "$APBSDIR/$i/pot1.dx.atompot");
    my @info = util_ReadPdbs($PDBDIR,$APBSDIR,1,@proteins) ; 
    my $info = shift @info ;
    my $pdb1 = $info->{PDBOBJ};
    my $pqr1 = $info->{PQR};
    my $pots1 = $info->{POTS};

    my $PWD = cwd;

    my $pdb = "$PDBDIR/$protein.pdb";
    my $pdb1 = new PDB();
    $pdb1->ReadPDB($pdb);
    
    
    my @res = $pdb1->GetResidues();
    my $N = @res;
    my $prevres ; 
    my $prevpd = 0  ; 
    my @potCA ; 
	my $bad = 0 ; 
	my $N = @res ; 

	my $cnt = 0 ;
	my $numbercomparedCA = 0 ;
	my $numbercomparedCB = 0 ;
	my $numbercomparedCN = 1 ;
	my @pdCA ; 
	my @pdCB ; 
	my @pdCN ; 
	my @NM ; 
	my $good = 1 ; 
	$proteincnt++;

	foreach my $i (1..$NUMBEROFNTERMINALIGNORE){
	    shift @res ; 
	}
	my $scoreDistCA = 0 ;
	my $maxscoreDistCA = 0 ;
	my $numberScoreDistCA = 0 ;
	
	my $HELIXDIFF = 4 ;
    while(@res > $NUMBEROFCTERMINALIGNORE ){
		
		my $res1 = shift @res ;
		last if(@res < $HELIXDIFF);
		my $res2 = $res[$HELIXDIFF -1];

		my $num1 = $res1->GetResNum();
		my $num2 = $res2->GetResNum();
		my $numdiff = abs($num1 - $num2) ;

		if($numdiff ne $HELIXDIFF){
			print " $numdiff is not $HELIXDIFF \n";
			next ;
		}

		next if($res1->GetAtomStr() eq "HETATM");
		next if($res2->GetAtomStr() eq "HETATM");
		next if($res1->GetName() eq "HOH");
		next if($res2->GetName() eq "HOH");

		if($ignorepro && (util_IsPro($res1) || util_IsPro($res2))){
			print "Ignoring proline\n";
			next ; 
		}

		my $resnum =  $res1->GetResNum();
		my $nm1 = $res1->PrintSingleLetter($pdb1);
		my $nm2 = $res2->PrintSingleLetter($pdb1);


		my $CA1 = $pdb1->GetAtomFromResidueAndType($res1->GetResNum(),"CA");
		my $CA2 = $pdb1->GetAtomFromResidueAndType($res2->GetResNum(),"CA");
		next if(!defined $CA1 || !defined $CA2 );

		my $C1 = $pdb1->GetAtomFromResidueAndType($res1->GetResNum(),"C");
		my $C2 = $pdb1->GetAtomFromResidueAndType($res2->GetResNum(),"C");
		next if(!defined $C1 || !defined $C2 );

		my $N1 = $pdb1->GetAtomFromResidueAndType($res1->GetResNum(),"N");
		my $N2 = $pdb1->GetAtomFromResidueAndType($res2->GetResNum(),"N");
		next if(!defined $N1 || !defined $N2 );

		my $O1 = $pdb1->GetAtomFromResidueAndType($res1->GetResNum(),"O");
		my $O2 = $pdb1->GetAtomFromResidueAndType($res2->GetResNum(),"O");
		next if(!defined $O1 || !defined $O2 );


       my $potO1 = util_GetPotForAtom($O1,$pqr1,$pots1) *1  ;
       my $potN2 = util_GetPotForAtom($N2,$pqr1,$pots1)  *1 ;

	   my $potdiff = $potO1 - $potN2 ;


        my $distO1N2 = util_format_float($pdb1->DistanceAtoms($O1,$N2),1);
        my $distCA = util_format_float($pdb1->DistanceAtoms($CA1,$CA2),1);
		my $NM = $nm1 . "$num1.".  $nm2 . "$num2" ;
        my $sortNM = util_sortsingleString($NM);
		print "nm = $NM $distO1N2 $distCA potdiff = $potdiff\n";
    }


}


sub usage{
    my ($msg) = @_ ;
    print $msg , "\n" ; 
print << "ENDOFUSAGE" ; 
ENDOFUSAGE
    die ;
}
