# Supplementary material for: Sequence/structural analysis of xylem proteome emphasizes pathogenesis-related proteins, chitinases and β-1, 3-glucanases as key players in grapevine defense against Xylella fastidiosa
Source: PeerJ. 2016 May 24;4:e2007. doi: 10.7717/peerj.2007 (PMC4888286; doi:10.7717/peerj.2007)
Supplement: File S3 [file peerj-04-2007-s005.zip › perl_scripts/HELIX/ahbMatch.pl]

#!/usr/bin/perl -w 
use FileHandle ;
use Getopt::Long;
use Cwd ;
use MyUtils;
use MyGeom;
use PDB;
use ConfigPDB;
use Math::Geometry ;
use Math::Geometry::Planar;
use Algorithm::Combinatorics qw(combinations permutations) ;
use AHB ;

use strict ;

use Time::HiRes qw( usleep ualarm gettimeofday tv_interval clock_gettime clock_getres  clock);
use POSIX qw(floor);
my $commandline = util_get_cmdline("",\@ARGV) ;
my ($infile,$radii,$outfile,$values,$which_tech,$hetatm,$listfile,$protein);
my (@expressions);
my $howmany = 100000 ;
my $verbose = 1 ;
my $isCAOnly = 0 ;
GetOptions(
            "isCAOnly=i"=>\$isCAOnly ,
            "protein=s"=>\$protein ,
            "radii=f"=>\$radii ,
            "infile=s"=>\$infile ,
            "values=s"=>\$values ,
            "listfile=s"=>\$listfile ,
            "outfile=s"=>\$outfile ,
            "expr=s"=>\@expressions,
            "howmany=i"=>\$howmany ,
           );
die "Dont recognize command line arg @ARGV " if(@ARGV);
usage( "Need to give a protein pdb id -option -values  ") if(!defined $values);
usage( "Need to give a protein pdb id -option -protein  ") if(!defined $protein);
usage( "Need to give a outfile pdb id -option -outfile  ") if(!defined $outfile);
my $ofh = util_write($outfile);
my $CNT = 0 ; 
#my ($RESULTDIR,$PDBDIR,$FASTADIR,$APBSDIR,$FPOCKET,$SRC) = util_SetEnvVars();
my ($RESULTDIR,$PDBDIR,$FASTADIR,$APBSDIR,$FPOCKET,$SRC,$MATCH3D,$ANNDIR, $UNIPROT,$PREMONITION,$HELIXDIR,$DSSP,$CONFIGGRP,$BLASTOUT,$BLASTDB) = util_SetEnvVars();
my $PWD = cwd;

my $pdb = "$PDBDIR/$protein.pdb";
my $pdb1 = new PDB();
$pdb1->ReadPDB($pdb);


my ($RESTABLE,$AHinfo,$AHList,$Binfo,$BList,$DISUPLH,$HM) = ahb_ParseValues($protein,$pdb1,$values,$isCAOnly);

#my $NAH = @AHList;
#my $NB = @BList;
#die "$NAH $NB \n";

my @LIdAH = (keys %{$AHinfo});
my @LIdB = (keys %{$Binfo});


my @permAHList = ahb_GetPermuations("HELIX",\@LIdAH,$AHinfo,1);


my @permBList = ahb_GetPermuations("BETA",\@LIdB,$Binfo,3);

my $CCC = 0 ;
foreach my $A (@permAHList){
	my @al = @{$A};
    foreach my $B (@permBList){
	    my @bl = @{$B};
		$CCC++;

	if(1){
    my $infoAHlist = ahb_printPairWiseDistance($protein,$pdb1,$RESTABLE,@al);
    my $infoBlist = ahb_printPairWiseDistance($protein,$pdb1,$RESTABLE,@bl);
    my $infoAHBLIST  = ahb_printCrossWiseDistance($protein,$pdb1,$RESTABLE,\@al,\@bl);
    
    #print $ofh "NAH $NAH \n";
    #print $ofh "NB $NB \n";
    ahb_PrintData($infoAHlist,$ofh);
    ahb_PrintData($infoBlist,$ofh);
    ahb_PrintData($infoAHBLIST,$ofh);
	}
    }
    
}
print "$CCC klk \n";

sub usage{
    my ($msg) = @_ ;
    print $msg , "\n" ; 
print << "ENDOFUSAGE" ; 
ENDOFUSAGE
    die ;
}
