# Supplementary material for: Sequence/structural analysis of xylem proteome emphasizes pathogenesis-related proteins, chitinases and β-1, 3-glucanases as key players in grapevine defense against Xylella fastidiosa
Source: PeerJ. 2016 May 24;4:e2007. doi: 10.7717/peerj.2007 (PMC4888286; doi:10.7717/peerj.2007)
Supplement: File S3 [file peerj-04-2007-s005.zip › perl_scripts/HELIX/helixProcessStringFromFasta.pl]

#!/usr/bin/perl -w 
use strict ;
use FileHandle ;
use Getopt::Long;
use Cwd ;
use MyUtils;
use MyGeom;
use PDB;
use ConfigPDB;
use Math::Geometry ;
use Math::Geometry::Planar;


use Time::HiRes qw( usleep ualarm gettimeofday tv_interval clock_gettime clock_getres  clock);
use POSIX qw(floor);
my $commandline = util_get_cmdline("",\@ARGV) ;
my ($infile,$outfile,$which_tech,$listfile,$protein);
my (@expressions);
my $cutoff ;
my $verbose = 1 ;
GetOptions(
            "which_tech=s"=>\$which_tech ,
            "protein=s"=>\$protein ,
            "infile=s"=>\$infile ,
            "listfile=s"=>\$listfile ,
            "outfile=s"=>\$outfile ,
            "expr=s"=>\@expressions,
            "cutoff=i"=>\$cutoff ,
           );
die "Dont recognize command line arg @ARGV " if(@ARGV);
usage( "Need to give a output file name => option -outfile ") if(!defined $outfile);
my $ofh = util_write($outfile);
usage( "Need to give a input file name => option -infile ") if(!defined $infile);
usage( "Need to give a input file name => option -cutoff ") if(!defined $cutoff);
my $ifh = util_read($infile);
my $info ={};
my $pdbnm = "";

my $orig = "WKVFKKIEKMGRNIRNGIVKA";
my $pre = "WKVFKKIEKMGRNI";
#my $ignoreAA = "(C|P)";
my $ignoreAA = "(C)";
print STDERR "orig = $orig pre = $pre Ignoring $ignoreAA\n";
my $CNT = 0;
while(<$ifh>){
     
     chop ;
     next if(/^\s*$/);
     if(/^>\s*/){
	 	$pdbnm = $_ ;
		next ;
	 }
	 my ($nm,$junk) = split ; 
	 $CNT++;
	 next if($nm =~ /$ignoreAA/);
	$info->{$nm} = $pdbnm ;
}


my $N = (keys %{$info});
print "There were $N unique in $CNT ones\n";
foreach my $k (keys %{$info}){
		my $pdbnm = $info->{$k};
		my $len = length($k);
		next if($len < $cutoff);
		print $ofh "$pdbnm \n";
		print $ofh "$k\n\n";
}

foreach my $k (keys %{$info}){
	## orig = RNGIVKA
	#my $regexp = "R....K..(K|R)";
	#VHGLDADGQYSS
	my $regexp = "....D.....SS";
	if($k =~ /($regexp)/){
		my ($match) = ($k =~ /($regexp)/);
		my $final = $pre . $match ;
		my $pdbnm = $info->{$k};
		my $len = length($k);
		print "$match $final $pdbnm length = $len \n";
	}
}

sub usage{
    my ($msg) = @_ ;
    print $msg , "\n" ; 
print << "ENDOFUSAGE" ; 
ENDOFUSAGE
    die ;
}
