# Supplementary material for: Sequence/structural analysis of xylem proteome emphasizes pathogenesis-related proteins, chitinases and β-1, 3-glucanases as key players in grapevine defense against Xylella fastidiosa
Source: PeerJ. 2016 May 24;4:e2007. doi: 10.7717/peerj.2007 (PMC4888286; doi:10.7717/peerj.2007)
Supplement: File S3 [file peerj-04-2007-s005.zip › perl_scripts/HELIX/helixwheel.pl.org]

#!/usr/bin/perl -w 
use strict ;
use PDB;
use FileHandle ;
use Getopt::Long;
use Cwd ;
use MyUtils;
use ConfigPDB;
use MyGeom;
use MyPymol;
use Math::Geometry ;
use Math::VectorReal qw(:all);  # Include O X Y Z axis constant vectors
use Math::VectorReal qw(:all);  # Include O X Y Z axis constant vectors
use Scalar::Util qw(looks_like_number);


use Math::Trig;


use Time::HiRes qw( usleep ualarm gettimeofday tv_interval clock_gettime clock_getres  clock);
use POSIX qw(floor);
my $commandline = util_get_cmdline("",\@ARGV) ;
my ($justseqeunce,$aalist,$cutoff,$exception,$ann,$config,$p1,$p2,$infile,$score,$ignorepro,$outfile,$which_tech,$listfile,$protein);
my $maxdist ;
my $DISTANCEWITHOUTSEQMATCH = 1 ;
my $verbose = 1 ;

$cutoff = 0.012 ;
my $MINSAMPLE = 1 ;
$ignorepro = 0 ;


my $tableATOM = {};
$tableATOM->{LYS} = "NZ";
$tableATOM->{ARG} = "NH1";
$tableATOM->{HIS} = "ND1";
$tableATOM->{SER} = "OG";
$tableATOM->{THR} = "OG1";
$tableATOM->{CYS} = "SG";
$tableATOM->{ASN} = "OD1";
$tableATOM->{GLN} = "NE2";
$tableATOM->{TYR} = "CB";
$tableATOM->{PHE} = "CB";
$tableATOM->{TRP} = "CB";
$tableATOM->{ASP} = "OD1";
$tableATOM->{GLU} = "OE1";
$tableATOM->{GLY} = "CA";
$tableATOM->{VAL} = "CB";
$tableATOM->{ALA} = "CB";
$tableATOM->{LEU} = "CB";
$tableATOM->{MET} = "CB";
$tableATOM->{ILE} = "CB";
$tableATOM->{PRO} = "CB";
my ($verify,$radii,$before1,$before2);
GetOptions(
            "which_tech=s"=>\$which_tech ,
            "verify"=>\$verify ,
            "p1=s"=>\$p1 ,
            "aalist=s"=>\$aalist ,
            "p2=s"=>\$p2 ,
            "infile=s"=>\$infile ,
            "listfile=s"=>\$listfile ,
            "outfile=s"=>\$outfile ,
            "protein=s"=>\$protein ,
            "ann=s"=>\$ann ,
            "maxdist=f"=>\$maxdist ,
            "cutoff=f"=>\$cutoff ,
            "config=s"=>\$config,
            "justseqeunce=s"=>\$justseqeunce,
            "score=s"=>\$score,
            "ignorepro=i"=>\$ignorepro,
            "radii=i"=>\$radii ,
            "exception=s"=>\$exception ,
           );
die "Dont recognize command line arg @ARGV " if(@ARGV);
#usage( "Need to give a config file name => option -config ") if(!defined $config);
usage( "Need to give a protein -option -protein  ") if(!defined $protein);
my ($RESULTDIR,$PDBDIR,$FASTADIR,$APBSDIR,$FPOCKET,$SRC) = util_SetEnvVars();
$outfile = "$protein.wheel.tikz.tex";
my $fastacircular = "$protein.circular.fasta";
my $ofhcircular= util_write("$fastacircular");
my $ofh= util_write("$outfile");
my $ofhpymol= util_write("pymol.in");
my $ofhdata = util_append("allvalues");
my $ofhcommands = util_append("commands");

usage( "Need to give a aalist => option -aalist ") if(!defined $aalist);
my ($aainfo,$grplist) = util_ParseAAGroups($aalist);

ConfigPDB_Init($config);

my $pdb = "$PDBDIR/$protein.pdb";
my $pdb1 = new PDB();
$pdb1->ReadPDB($pdb);

my $colortable = {};
my $value = {};
my $chargedtable = {};
my @NP = qw(G P A V L I M );
foreach my $k (@NP){
	$colortable->{$k} = "red";
	$value->{$k} = 100 ;
}

my @pos = qw (H K R);
foreach my $k (@pos){
	$chargedtable->{$k} = 1 ;
	$colortable->{$k} = "blue";
	$value->{$k} = 100 ;
}

my @neg = qw (E D); 
foreach my $k (@neg){
	$chargedtable->{$k} = -1 ;
	$colortable->{$k} = "blue";
	$value->{$k} = 60 ;
}
my @amide = qw(Q N );
foreach my $k (@amide){
	$colortable->{$k} = "blue";
	$value->{$k} = 10 ;
}

my @misc = qw(F Y W C S T);
foreach my $k (@misc){
	$colortable->{$k} = "red";
	$value->{$k} = 75 ;
}

my $HYDROVAL = {};
## from "Computer programs to identify and classify amphipathic a helical domains"
$HYDROVAL->{MET} = 0.975;
$HYDROVAL->{ILE} = 0.913;
$HYDROVAL->{LEU} = 0.852;
$HYDROVAL->{VAL} = 0.811;
$HYDROVAL->{CYS} = 0.689;
$HYDROVAL->{ALA} = 0.607;
$HYDROVAL->{THR} = 0.525;
$HYDROVAL->{GLY} = 0.484;
$HYDROVAL->{SER} = 0.402;
$HYDROVAL->{HIS} = 0.333;
$HYDROVAL->{PRO} = 0.239;
$HYDROVAL->{PHE} = 1.036;
$HYDROVAL->{TRP} = 0.668;
$HYDROVAL->{TYR} = 0.137;
$HYDROVAL->{GLN} = -0.558;
$HYDROVAL->{ASN} = -0.701;
$HYDROVAL->{GLU} = -1.396;
$HYDROVAL->{LYS} = -1.518;
$HYDROVAL->{ASP} = -1.600;
$HYDROVAL->{ARG} = -2.233;

my $hydroval = {};
foreach my $k (keys %{$HYDROVAL}){
	my $single = $pdb1->GetSingleLetter($k);
	$hydroval->{$single} = $HYDROVAL->{$k};
}


print $ofh "% for protein $protein \n";
    
    my @res = $pdb1->GetResidues();
    my $N = @res;
	my $cnt = 0 ;

	my @singles ;
	my @numbers ;
	if(! defined $justseqeunce){
	     foreach my $r (@res){
	         die if($r->GetAtomStr() eq "HETATM");
	         die if($r->GetName() eq "HOH");
		     my $single =  $r->PrintSingleLetter($pdb1);
		     push @singles, $single ;
		     my $num = $r->GetResNum();
		     push @numbers, $num ;
	     }
	}
	else{
        my $ifh = util_read($justseqeunce);
		my $sequence = "";
        while(<$ifh>){
             next if(/^\s*$/);
             next if(/^\s*>/);
             chop ;
			 $sequence = $sequence . $_ ;
        }
		$sequence =~ s/\s*//g ;
		@singles = split "", $sequence ;
		my $N = @singles;
		foreach my $i (1..$N){
			push @numbers, $i ; 
		}
        close($ifh);
	}


	#my @lol ;
	#$lol[0] = []; $lol[1] = []; $lol[2] = []; $lol[3] = [];
    my $done = {};
    my $initval = -270 ; 
    my $rad = 5 ; 
	my $loopcnt = 0 ;

	my @centre = qw (0 0 0);
	my $finalveccharged; 
	my $finalvechydro; 

	my $TOTALCHARGED = 0 ;
	my $TOTALPOS = 0 ;


	my $bins = {};
	my $TOTALNUM = 0 ; 
	my $circularseq = {};
	my $circularval = {};
	while(@singles){
		$TOTALNUM++;
		my $single =  shift @singles ;
		my $num = shift @numbers ;


		my $idxcnt = $loopcnt % 4 ;
		if(!defined $bins->{$idxcnt}){
			$bins->{$idxcnt} = [];
		}


		my $x = $pdb1->{SINGLE2THREE}->{$single} ;
		my $what = $tableATOM->{$x};
		#print "$x/$num/$what $idxcnt $x\n";
		my $SSSS = $single . $num;

		push @{$bins->{$idxcnt}}, "$x/$num/$what" ;

        my $val = $initval - $loopcnt * 100 ; 
		
		my $cval = (deg2rad($val ));
		while( exists $circularval->{$cval}){
			$cval = $cval + 0.01;
		}
		$circularseq->{$SSSS} = $cval ; 
		$circularval->{$cval} = 1 ;

        my $x = util_format_float($rad * cos(deg2rad($val)),1) + 0 ;
        my $y = util_format_float($rad * sin(deg2rad($val)),1) + 0 ;
        my $str = "$x.$y";

		my @thispoint ; 
		push @thispoint, $x ;
		push @thispoint, $y ;
		push @thispoint, 0 ;

		    my $VEC = MakeVectorFrom2Points(\@centre,\@thispoint) ;
		    my $tmpvec = $VEC->norm * $hydroval->{$single} ;
		    if(!defined $finalvechydro){
			    $finalvechydro = $tmpvec ;
		    }
		    else{
			    $finalvechydro = $finalvechydro + $tmpvec ;
		    }

		if(exists $chargedtable->{$single}){
			$TOTALCHARGED++;
			my $factor = $chargedtable->{$single} ;
			if($factor eq 1){
				$TOTALPOS++;
			}
		    #my $tmpvec = $VEC->norm * $hydroval->{$single} *$factor;
		    my $tmpvec = $VEC->norm * $factor;
		    if(!defined $finalveccharged){
			    $finalveccharged = $tmpvec ;
		    }
		    else{
			    $finalveccharged = $finalveccharged + $tmpvec ;
		    }
		}

        while(exists $done->{$str}){
            #print "$str existed\n";
            $y = $y + 1 ;	
            $str = "$x.$y";
        }
        $done->{$str} = 1 ;
		my $color = $colortable->{$single};
		my $VAL = $value->{$single};
		#my $VAL = 100 ;
        print $ofh "\\node[fill=$color!$VAL,draw=blue,very thick] (FinalNode) at ($x, $y) {$single$num} ; \n" ;
		print $ofhpymol "select A, /PDBB//A/$num/CA\n";
		print $ofhpymol "# $single\n";
		print $ofhpymol "color $color, A\n";


		$loopcnt++;
		#push @{$lol[$idxcnt]}, $r ;
	}

    print $ofhcircular ">$fastacircular\n";
	foreach my $k (sort { $circularseq->{$a} <=> $circularseq->{$b}} keys %{$circularseq}){
		my $v = $circularseq->{$k};
		my ($firstletter) = ($k =~ /(.)/);
		print $ofhcircular "$firstletter";

	}
		print $ofhcircular "\n";


	#### FOR CLASP #########
    my ($REALPDB) = ($protein =~ /(....)/) ;
	$REALPDB = $REALPDB . "A";
	foreach my $k (sort  keys %{$bins}){
		my $l = $bins->{$k} ;
		my $CONCATSTR = "";
		my $cntconcat = 0 ;
		foreach my $i (@{$l}){
			$cntconcat++;
			$CONCATSTR = $CONCATSTR . " $i ";
		}
		if($cntconcat > 1){
		    print $ofhcommands "echo $CONCATSTR > ! IN \n";
		    print $ofhcommands "printPairwiseOneAfterAnother.pl -out out -c \$CONFIGGRP -ra 222 -pr $REALPDB -in IN -helix $protein \n";
		}
	}

my $Lcharged = 0  ;
my $cx = 0 ;
my $cy = 0 ;
if(defined $finalveccharged){
    $Lcharged = util_format_float($finalveccharged->length,1) ;
    ($cx) = $finalveccharged->x * 1;
    ($cy) = $finalveccharged->y * 1;
}
my $Lhydro = util_format_float($finalvechydro->length,1) ;

my ($hx) = $finalvechydro->x * 1;
my ($hy) = $finalvechydro->y * 1;
print $ofh "\\node[fill=black!10,draw=yellow,very thick] (HPH) at ($hx, $hy) {\$\\mu_{h}\$} ; \n" ;
#print $ofh "\\node[fill=white!100,draw=blue,very thick] (Ch) at ($cx, $cy) {Ch} ; \n" ;

print $ofh "\\node[fill=blue!100,draw=blue] (centre) at (0, 0) {} ;\n";

  print $ofh "\\begin{scope}[every path/.style=line]\n";
   print $ofh "\\path          (centre) -- node [near end] {$Lhydro} (HPH);\n";
   #print $ofh "\\path          (centre) -- node [near end] {$Lcharged} (Ch);\n";
print $ofh "\\end{scope}\n";

my $PERCENTPOS = -1 ;
if($TOTALCHARGED){
    $PERCENTPOS = util_format_float($TOTALPOS/$TOTALCHARGED,1);
}

print "TIKZ o/p written to $outfile Lcharged = $Lcharged and Lhydro = $Lhydro PERCENTPOS = $PERCENTPOS TOTALNUM = $TOTALNUM \n";


#print $ofhdata "$protein $N $Lhydro $Lcharged $PERCENTPOS \n";
print $ofhdata "$protein $N $Lhydro $PERCENTPOS $TOTALCHARGED \n";
close($ofh);
system("unlink in ; ln -s $outfile in");

sub usage{
    my ($msg) = @_ ;
    print $msg , "\n" ; 
print << "ENDOFUSAGE" ; 
ENDOFUSAGE
    die ;
}
