# Supplementary material for: Sequence/structural analysis of xylem proteome emphasizes pathogenesis-related proteins, chitinases and β-1, 3-glucanases as key players in grapevine defense against Xylella fastidiosa
Source: PeerJ. 2016 May 24;4:e2007. doi: 10.7717/peerj.2007 (PMC4888286; doi:10.7717/peerj.2007)
Supplement: File S3 [file peerj-04-2007-s005.zip › perl_scripts/WEB/getPDFsforPDBS.csh]

#!/bin/csh -f

if($#argv != 1  ) then 
  echo "Usage : "
  exit 
endif 

set PWD = ` pwd`
set list = $PWD/$1

automateGetPDB.pl -out out.csh -in $list
source out.csh

foreach i ( ` cat $list` )
	getPDF.pl -out $i.csh -pdb $i -in $i.html
	source  $i.csh
end
