# Supplementary material for: Sequence/structural analysis of xylem proteome emphasizes pathogenesis-related proteins, chitinases and β-1, 3-glucanases as key players in grapevine defense against Xylella fastidiosa
Source: PeerJ. 2016 May 24;4:e2007. doi: 10.7717/peerj.2007 (PMC4888286; doi:10.7717/peerj.2007)
Supplement: File S3 [file peerj-04-2007-s005.zip › perl_scripts/MISC/findfastalength.pl]

#!/usr/bin/perl -w 
use strict ;
use FileHandle ;
use Getopt::Long;
use Cwd ;
use MyUtils;
use MyGeom;
use PDB;
use ConfigPDB;

use Time::HiRes qw( usleep ualarm gettimeofday tv_interval clock_gettime clock_getres  clock);
use POSIX qw(floor);
my $commandline = util_get_cmdline("",\@ARGV) ;
my ($start,$end,$name,$infile,$outfile,$which_tech,$listfile,$protein);
my (@expressions);
my $howmany ;
my $verbose = 1 ;
GetOptions(
            "which_tech=s"=>\$which_tech ,
            "protein=s"=>\$protein ,
            "infile=s"=>\$infile ,
            "listfile=s"=>\$listfile ,
            "outfile=s"=>\$outfile ,
            "name=s"=>\$name ,
            "expr=s"=>\@expressions,
            "howmany=i"=>\$howmany ,
            "start=i"=>\$start ,
            "end=i"=>\$end ,
           );
die "Dont recognize command line arg @ARGV " if(@ARGV);
usage( "Need to give a output file name => option -outfile ") if(!defined $outfile);
my $ofh = util_append($outfile);
usage( "Need to give a input file name => option -name ") if(!defined $name);

my ($RESULTDIR,$PDBDIR,$FASTADIR,$APBSDIR,$FPOCKET,$SRC,$MATCH3D,$ANNDIR, $UNIPROT,$PREMONITION,$HELIXDIR,$DSSP,$CONFIGGRP,$BLASTOUT,$BLASTDB) = util_SetEnvVars();
$infile = "$FASTADIR/$name.ALL.1.fasta";
my ($str,$firstline) = util_readfasta($infile);
my $len = length($str);

print $ofh "$name $len\n";

chmod 0777, $outfile ;

sub usage{
    my ($msg) = @_ ;
    print $msg , "\n" ; 
print << "ENDOFUSAGE" ; 
ENDOFUSAGE
    die ;
}
