# Supplementary material for: Sequence/structural analysis of xylem proteome emphasizes pathogenesis-related proteins, chitinases and β-1, 3-glucanases as key players in grapevine defense against Xylella fastidiosa
Source: PeerJ. 2016 May 24;4:e2007. doi: 10.7717/peerj.2007 (PMC4888286; doi:10.7717/peerj.2007)
Supplement: File S3 [file peerj-04-2007-s005.zip › perl_scripts/MISC/freqdistAbs2Percent.pl]

#!/usr/bin/perl -w 
use strict ;
use FileHandle ;
use Getopt::Long;
use Cwd ;
use MyUtils;
use ConfigPDB;
use MyGeom;

use POSIX qw(floor);
my $commandline = util_get_cmdline("",\@ARGV) ;
my ($infile,$outfile,$which_tech,$listfile);
my (@expressions,$sec2min);
my $howmany = 100000 ;
my $idx = 0;
GetOptions(
            "which_tech=s"=>\$which_tech ,
            "sec2min"=>\$sec2min ,
            "infile=s"=>\$infile ,
            "listfile=s"=>\$listfile ,
            "idx=i"=>\$idx ,
            "outfile=s"=>\$outfile ,
            "expr=s"=>\@expressions,
            "howmany=i"=>\$howmany ,
           );
die "Dont recognize command line arg @ARGV " if(@ARGV);
usage( "Need to give a output file name => option -outfile ") if(!defined $outfile);
my $ofh = util_write($outfile);
usage( "Need to give a input file name => option -infile ") if(!defined $infile);
my $ifh = util_read($infile);
my ($RESULTDIR,$PDBDIR,$FASTADIR,$APBSDIR,$FPOCKET) = util_SetEnvVars();
my $PWD = cwd;


my $CNT = 1 ; 
my @A ; 
my @B ; 
my $sum = 0 ; 
while(<$ifh>){
	chop ;
	s/,//g;
	my ($a,$b) = split ;
	push @A, $a ;
	push @B, $b ;
	$sum = $sum + $b ; 
}

foreach my $a (@A){
    my $b  = shift @B ;
	$b = $b / $sum ; 
	print $ofh "$a $b\n";
}


close($ifh);

print STDERR "Output written in $outfile\n";

chmod 0777, $outfile ;
sub usage{
    my ($msg) = @_ ;
    print $msg , "\n" ; 
print << "ENDOFUSAGE" ; 
ENDOFUSAGE
    die ;
}
