# Supplementary material for: Sequence/structural analysis of xylem proteome emphasizes pathogenesis-related proteins, chitinases and β-1, 3-glucanases as key players in grapevine defense against Xylella fastidiosa
Source: PeerJ. 2016 May 24;4:e2007. doi: 10.7717/peerj.2007 (PMC4888286; doi:10.7717/peerj.2007)
Supplement: File S3 [file peerj-04-2007-s005.zip › perl_scripts/MISC/addResiduestoPymolIn.pl]

#!/usr/bin/perl -w 
use strict ;
use FileHandle ;
use Getopt::Long;
use Cwd ;
use MyUtils;
use MyGeom;
use MyPymol;
use PDB;
use ConfigPDB;

use Time::HiRes qw( usleep ualarm gettimeofday tv_interval clock_gettime clock_getres  clock);
use POSIX qw(floor);
my $commandline = util_get_cmdline("",\@ARGV) ;
my ($infile,$outfile,$which_tech,$listfile,$protein);
my (@expressions);
my $howmany = 100000 ;
my $verbose = 1 ;
GetOptions(
            "which_tech=s"=>\$which_tech ,
            "protein=s"=>\$protein ,
            "infile=s"=>\$infile ,
            "listfile=s"=>\$listfile ,
            "outfile=s"=>\$outfile ,
            "expr=s"=>\@expressions,
            "howmany=i"=>\$howmany ,
           );
die "Dont recognize command line arg @ARGV " if(@ARGV);
usage( "Need to give a output file name => option -outfile ") if(!defined $outfile);
my $ofh = util_write($outfile);
usage( "Need to give a input file name => option -infile ") if(!defined $infile);
my $ifh = util_read($infile);
usage( "Need to give a listfile -option -listfile  ") if(!defined $listfile);
usage( "Need to give a protein pdb id -option -protein  ") if(!defined $protein);

my ($RESULTDIR,$PDBDIR,$FASTADIR,$APBSDIR,$FPOCKET,$SRC) = util_SetEnvVars();
my $pdb = "$PDBDIR/$protein.pdb";
my $pdb1 = new PDB();
$pdb1->ReadPDB($pdb);

my @list ; 
my $ifh = util_read($listfile);
while(<$ifh>){
	s/,//g;
	 my (@l) = split ; 
	 push @list, @l ;
}

my @newatoms ; 
foreach my $i (@list){
	my ($a,$n) = ($i =~ /(...)(.*)/);
	print "$a $n\n";
	my ($A) = $pdb1->GetAtomFromResidueAndType($n,"CA");
	$A->Print();
	push @newatoms, $A ;
}


pymolin_AddAtomstoPymolin($infile,$pdb1,\@newatoms,$ofh);

sub usage{
    my ($msg) = @_ ;
    print $msg , "\n" ; 
print << "ENDOFUSAGE" ; 
ENDOFUSAGE
    die ;
}
