# Supplementary material for: Sequence/structural analysis of xylem proteome emphasizes pathogenesis-related proteins, chitinases and β-1, 3-glucanases as key players in grapevine defense against Xylella fastidiosa
Source: PeerJ. 2016 May 24;4:e2007. doi: 10.7717/peerj.2007 (PMC4888286; doi:10.7717/peerj.2007)
Supplement: File S3 [file peerj-04-2007-s005.zip › perl_scripts/MISC/pruneBasedOnFastaName.pl]

#!/usr/bin/perl -w 
use strict ;
use FileHandle ;
use Getopt::Long;
use Cwd ;
use MyUtils;
use MyGeom;
use PDB;
use ConfigPDB;
use Math::Geometry ;
use Math::Geometry::Planar;


use Time::HiRes qw( usleep ualarm gettimeofday tv_interval clock_gettime clock_getres  clock);
use POSIX qw(floor);
my $commandline = util_get_cmdline("",\@ARGV) ;
my ($het2pdb,$pdbseqres,$infile,$outfile,$which_tech,$listfile,$protein);
my (@expressions);
my $size ;
my $verbose = 0 ;
GetOptions(
            "het2pdb=s"=>\$het2pdb ,
            "pdbseqres=s"=>\$pdbseqres ,
            "protein=s"=>\$protein ,
            "infile=s"=>\$infile ,
            "listfile=s"=>\$listfile ,
            "outfile=s"=>\$outfile ,
            "expr=s"=>\@expressions,
            "size=i"=>\$size ,
           );
die "Dont recognize command line arg @ARGV " if(@ARGV);
usage( "Need to give a output file name => option -outfile ") if(!defined $outfile);
print "Writing to $outfile - the commands to convert premon.in's\n";
my $ofh = util_write($outfile);

usage( "Need to give a input file name => option -pdbseqres ") if(!defined $pdbseqres);


my ($RESULTDIR,$PDBDIR,$FASTADIR,$APBSDIR,$FPOCKET,$SRC,$MATCH3D,$ANNDIR, $UNIPROT) = util_SetEnvVars();
my $PWD = cwd;

print "READING $pdbseqres\n";
my ($info,$infoSeq2PDB,$mapChainedName2Name) = util_parsePDBSEQRESNEW($pdbseqres,0);

my $done = {};
foreach my $k (keys %{$info}){
	my $seq = $info->{$k};
	print $ofh  ">$k\n";
	print $ofh  "$seq\n";
}

sub usage{
    my ($msg) = @_ ;
    print $msg , "\n" ; 
print << "ENDOFUSAGE" ; 
ENDOFUSAGE
    die ;
}
