# Supplementary material for: Sequence/structural analysis of xylem proteome emphasizes pathogenesis-related proteins, chitinases and β-1, 3-glucanases as key players in grapevine defense against Xylella fastidiosa
Source: PeerJ. 2016 May 24;4:e2007. doi: 10.7717/peerj.2007 (PMC4888286; doi:10.7717/peerj.2007)
Supplement: File S3 [file peerj-04-2007-s005.zip › perl_scripts/MISC/writeSeperateChains.pl]

#!/usr/bin/perl -w 
use strict ;
use FileHandle ;
use Getopt::Long;
use Cwd ;
use MyUtils;
use ConfigPDB;
use MyGeom;
use ParsePDB;
use PDB;

use Time::HiRes qw( usleep ualarm gettimeofday tv_interval clock_gettime clock_getres  clock);
use POSIX qw(floor);
my $commandline = util_get_cmdline("",\@ARGV) ;
my ($infile,$outfile,$which_tech,$chain,$model,$listfile,$protein);
my (@expressions);
my $howmany = 100000 ;
my $verbose = 1 ;
GetOptions(
            "which_tech=s"=>\$which_tech ,
            "protein=s"=>\$protein ,
            "infile=s"=>\$infile ,
            "listfile=s"=>\$listfile ,
            "outfile=s"=>\$outfile ,
            "expr=s"=>\@expressions,
            "chain=s"=>\$chain ,
            "model"=>\$model ,
           );
usage( "Need to give a protein pdb id -option -protein  ") if(!defined $protein);
usage( "to give a protein pdb id -option outfile ") if(!defined $outfile);
my ($RESULTDIR,$PDBDIR,$FASTADIR,$APBSDIR,$FPOCKET,$SRC) = util_SetEnvVars();

my $ofh = util_append($outfile);


if(defined $model){
    my $pdb = "$protein.pdb";
    my $PDB = ParsePDB->new (FileName => $pdb);
    $PDB->Parse;
    my @models = $PDB->WriteModels;
}
elsif(defined $chain){
       my $PDB = ParsePDB->new (FileName => $chain);
       $PDB->Parse;
       my @labels = $PDB->WriteChains();
	   foreach my $x (@labels){
           my $NEWPDB = ParsePDB->new (FileName => $x);
           my $count = $NEWPDB->CountResidues();
		   if($count < 60 ){
		       print STDERR "Writing $x \n";
		       print $ofh "$x \n";
		   }
	   }
	   #if(defined $Chain){
	   	  #print "Writing Chain A\n";
          #$PDB->WriteChains;
	   #}
}


sub usage{
    my ($msg) = @_ ;
    print $msg , "\n" ; 
print << "ENDOFUSAGE" ; 
ENDOFUSAGE
    die ;
}
