# Supplementary material for: Sequence/structural analysis of xylem proteome emphasizes pathogenesis-related proteins, chitinases and β-1, 3-glucanases as key players in grapevine defense against Xylella fastidiosa
Source: PeerJ. 2016 May 24;4:e2007. doi: 10.7717/peerj.2007 (PMC4888286; doi:10.7717/peerj.2007)
Supplement: File S3 [file peerj-04-2007-s005.zip › perl_scripts/MISC/twolists.pl]

#!/usr/bin/perl -w 
use strict ;
use FileHandle ;
use Getopt::Long;
use Cwd ;
use MyUtils;
use POSIX qw(floor);
my $commandline = util_get_cmdline("",\@ARGV) ;
my ($infile,$outfile,$which_tech,$listfile);
my (@expressions);
my $howmany = 100000 ;
my $infile1;
my $infile2; 
my ($idx1,$idx2);
$idx1 = $idx2 = 0 ; 
GetOptions(
            "which_tech=s"=>\$which_tech ,
            "in1=s"=>\$infile1 ,
            "in2=s"=>\$infile2 ,
            "listfile=s"=>\$listfile ,
            "outfile=s"=>\$outfile ,
            "expr=s"=>\@expressions,
            "idx1=i"=>\$idx1 ,
            "idx2=i"=>\$idx2 ,
           );
die "Give 2 input files  " if(@ARGV != 2);
$infile1 = shift @ARGV ;
$infile2 = shift @ARGV ;


my $info1 = ReadInfile($infile1,$idx1);
my $info2 = ReadInfile($infile2,$idx2);

my $N1  = (keys %{$info1}) ;
my $N2  = (keys %{$info2}) ;
print "N1 = $N1 , N2 = $N2\n";

sub ReadInfile{
    my ($infile,$idx) = @_ ;
    my $ifh = util_read($infile);
	my $info = {};
    while(<$ifh>){
         next if(/^\s*$/);
         chomp ;
	     my (@l) = split ; 
	     my $num = @l - 1 ;
	     my $str = $l[$idx];
	     #$str =~ s/.pdb.out//;
		 $info->{$str} = $_ ;
    }
	return $info ; 
}
my $ofhboth1 = util_write("ofhboth.1");
my $ofhboth2 = util_write("ofhboth.2");
my $ofhinAbutnotinB = util_write("ofhinAbutnotinB");
my $ofhinBbutnotinA = util_write("ofhinBbutnotinA");

my $CNT = 0 ; 
foreach my $i (sort keys %{$info1}){
	if(!exists $info2->{$i}){
		print $ofhinAbutnotinB "$i\n";
	    $CNT++;
	}
}
print  "$CNT exists in 1 but not 2 : in file ofhinAbutnotinB \n";

$CNT = 0 ;
foreach my $i (sort keys %{$info2}){
	if(!exists $info1->{$i}){
		print  $ofhinBbutnotinA "$i\n";
	    $CNT++;
	}
}
print  "$CNT exists in 2 but not 1 in file ofhinBbutnotinA\n";

$CNT = 0 ;
foreach my $i (sort keys %{$info2}){
	if(exists $info1->{$i}){
	    my $l1 = $info1->{$i} ; 
	    my $l2 = $info2->{$i} ; 
		#print  $ofhboth "$i\n";
		print  $ofhboth1 "$l1\n";
		print  $ofhboth2 "$l2\n";
	    $CNT++;
	}
}
print  "$CNT exists in both :in files ofhboth.1 and ofhboth.2 \n";

sub usage{
    my ($msg) = @_ ;
    print $msg , "\n" ; 
print << "ENDOFUSAGE" ; 
ENDOFUSAGE
    die ;
}
