# Supplementary material for: Sequence/structural analysis of xylem proteome emphasizes pathogenesis-related proteins, chitinases and β-1, 3-glucanases as key players in grapevine defense against Xylella fastidiosa
Source: PeerJ. 2016 May 24;4:e2007. doi: 10.7717/peerj.2007 (PMC4888286; doi:10.7717/peerj.2007)
Supplement: File S3 [file peerj-04-2007-s005.zip › perl_scripts/MISC/taxcalcUS.pl]

#!/usr/bin/perl -w 
use strict ;
use FileHandle ;
use Getopt::Long;
use Cwd ;
use MyUtils;
use MyGeom;
use MyConfigs;
use PDB;
use ConfigPDB;
use Math::Geometry ;
use Math::Geometry::Planar;


use Time::HiRes qw( usleep ualarm gettimeofday tv_interval clock_gettime clock_getres  clock);
use POSIX qw(floor);
my $commandline = util_get_cmdline("",\@ARGV) ;
my ($idx,$infile,$postfix,$p1,$p2,$outfile,$cutoff,$which_tech,$listfile,$protein);
my ($ignorefile,@expressions);
my $howmany = 100000 ;
my $verbose = 1 ;
GetOptions(
            "which_tech=s"=>\$which_tech ,
            "protein=s"=>\$protein ,
            "postfix=s"=>\$postfix ,
            "infile=s"=>\$infile ,
            "p1=s"=>\$p1 ,
            "p2=s"=>\$p2 ,
            "listfile=s"=>\$listfile ,
            "ignorefile=s"=>\$ignorefile ,
            "outfile=s"=>\$outfile ,
            "expr=s"=>\@expressions,
            "howmany=i"=>\$howmany ,
            "idx=i"=>\$idx ,
            "verbose=i"=>\$verbose ,
            "cutoff=f"=>\$cutoff ,
           );
die "Dont recognize command line arg @ARGV " if(@ARGV);
usage( "Need to give a output file name => option -outfile ") if(!defined $outfile);
my $ofh = util_write($outfile);
usage( "Need to give a input file name => option -infile ") if(!defined $infile);
my $ifh = util_read($infile);


my $info = {};
my $totE = 0 ;
my $totEMinusTax = 0 ;
while(<$ifh>){
	
	my @l = split "," , $_ ;
	$totEMinusTax += $l[3] ;
	$totE += $l[2] ;
}

my $TAXPAID = $totE - $totEMinusTax ;
print "$TAXPAID = $totE - $totEMinusTax \n";
chmod 0777, $outfile ;

my $lowslab = 9225 ;
my $DELTA = $totE - $lowslab ;

my $XPERCET = (15 * $DELTA)/100 ;

my $TOT2PAY = $XPERCET + $lowslab/10 ;
print "TOT2PAY $TOT2PAY = $XPERCET + $lowslab/10 ; \n";


sub usage{
    my ($msg) = @_ ;
    print $msg , "\n" ; 
print << "ENDOFUSAGE" ; 
ENDOFUSAGE
    die ;
}
