# Supplementary material for: Sequence/structural analysis of xylem proteome emphasizes pathogenesis-related proteins, chitinases and β-1, 3-glucanases as key players in grapevine defense against Xylella fastidiosa
Source: PeerJ. 2016 May 24;4:e2007. doi: 10.7717/peerj.2007 (PMC4888286; doi:10.7717/peerj.2007)
Supplement: File S3 [file peerj-04-2007-s005.zip › perl_scripts/MISC/extractRemoveindexfromfile.pl]

#!/usr/bin/perl -w 
use strict ;
use FileHandle ;
use Getopt::Long;
use Cwd ;
use MyUtils;
use ConfigPDB;
use MyGeom;

use POSIX qw(floor);
my $commandline = util_get_cmdline("",\@ARGV) ;
my ($reverse,$infile,$outfile,$which_tech,$listfile);
my (@expressions);
my $idx = 0;
GetOptions(
            "which_tech=s"=>\$which_tech ,
            "infile=s"=>\$infile ,
            "reverse"=>\$reverse ,
            "listfile=s"=>\$listfile ,
            "outfile=s"=>\$outfile ,
            "expr=s"=>\@expressions,
            "idx=i"=>\$idx ,
           );
die "Dont recognize command line arg @ARGV " if(@ARGV);
usage( "Need to give a output file name => option -outfile ") if(!defined $outfile);
usage( "Need to give a input file name => option -infile ") if(!defined $infile);
my $ifh = util_read($infile);
my $ofh = util_write($outfile);
my $CNT = 0 ; 
my ($RESULTDIR,$PDBDIR,$FASTADIR) = util_SetEnvVars();


while(<$ifh>){
     next if(/^\s*$/);
	 my (@l) = split ;
	 my $N = @l - 1 ;
	 my $str = "";
	 foreach my $i (0..$N){
	 	$str = $str . " " . $l[$i] if($idx ne $i);
	 }
	 print $ofh "$str \n";
}
close($ifh);


print STDERR "Output written in $outfile\n";

chmod 0777, $outfile ;
sub usage{
    my ($msg) = @_ ;
    print $msg , "\n" ; 
print << "ENDOFUSAGE" ; 
ENDOFUSAGE
    die ;
}
