# Supplementary material for: Sequence/structural analysis of xylem proteome emphasizes pathogenesis-related proteins, chitinases and β-1, 3-glucanases as key players in grapevine defense against Xylella fastidiosa
Source: PeerJ. 2016 May 24;4:e2007. doi: 10.7717/peerj.2007 (PMC4888286; doi:10.7717/peerj.2007)
Supplement: File S3 [file peerj-04-2007-s005.zip › perl_scripts/MISC/regexpTranslateFasta.pl]

#!/usr/bin/perl -w 
use strict ;
use FileHandle ;
use Getopt::Long;
use Cwd ;
use MyUtils;
  use Time::HiRes qw( usleep ualarm gettimeofday tv_interval
   clock_gettime clock_getres  clock
   );

use PDB;
use Atom;
use Residue;
use ConfigPDB;


use POSIX qw(floor);
use Math::Combinatorics;
my $commandline = util_get_cmdline("",\@ARGV) ;
my ($pdb1,$pdb2,$infile,$outfile,$atomidx,$dontrunpymol);
my ($anndir,$interactive,$annotate,$aalist,$dist,$findresidues,$maxresults,$inconf,$outconf,$resultfile,$checkself);
my ($grpconfig) = $ENV{CONFIGGRP} or die ;
my $MINDIST = 2 ;
$, = "  ";
my $LEN = 10 ; 
GetOptions(
            "pdb1=s"=>\$pdb1 ,
            "anndir=s"=>\$anndir ,
            "interactive"=>\$interactive ,
            "checkself"=>\$checkself ,
            "dontrunpymol"=>\$dontrunpymol ,
            "findresidues"=>\$findresidues ,
            "atomidx=s"=>\$atomidx ,
            "resultfile=s"=>\$resultfile ,
            "maxresults=i"=>\$maxresults ,
            "dist=f"=>\$dist ,
            "len=i"=>\$LEN ,
            "infile=s"=>\$infile ,
            "aalist=s"=>\$aalist ,
            "grpconfig=s"=>\$grpconfig ,
            "outfile=s"=>\$outfile 
           );
die "Dont recognize command line arg @ARGV " if(@ARGV);
usage( "Need to give a input file name => option -infile ") if(!defined $infile);
usage( "Need to give a output file name => option -outfile ") if(!defined $outfile);
usage( "Need to give a aalist => option -aalist ") if(!defined $aalist);
#usage( "Need to give a residue number") if(!defined $atomidx);
my $ofh = util_write($outfile);
my ($RESULTDIR,$PDBDIR,$FASTADIR,$APBSDIR,$FPOCKET,$SRC,$MATCH3D,$ANNDIR, $UNIPROT) = util_SetEnvVars();

ConfigPDB_Init($grpconfig);

my ($aainfo,$grplist) = util_ParseAAGroups($aalist);
my ($str,$firstline) = util_readfasta($infile);
chop $firstline ;
print $ofh "$firstline $aalist\n";
my @seq = split "", $str ; 
my $N = @seq ;

my $seqtrans = "";
my @seqt ; 
print "Seq translated = \n";
foreach my $x (@seq){
	die "Expected aa $x" if(!defined $aainfo->{$x});
	my $xt = $aainfo->{$x}; 
	push @seqt, $xt ; 
	$seqtrans = $seqtrans . $xt ;
}
print $ofh "$seqtrans \n";


sub usage{
    my ($msg) = @_ ;
    print $msg , "\n" ; 
print << "ENDOFUSAGE" ; 
ENDOFUSAGE
    die ;

}
