# Supplementary material for: Sequence/structural analysis of xylem proteome emphasizes pathogenesis-related proteins, chitinases and β-1, 3-glucanases as key players in grapevine defense against Xylella fastidiosa
Source: PeerJ. 2016 May 24;4:e2007. doi: 10.7717/peerj.2007 (PMC4888286; doi:10.7717/peerj.2007)
Supplement: File S3 [file peerj-04-2007-s005.zip › perl_scripts/MISC/ignoreCys.pl]

#!/usr/bin/perl -w 
use strict ;
use FileHandle ;
use Getopt::Long;
use Cwd ;
use MyUtils;
use POSIX qw(floor);
my $commandline = util_get_cmdline("",\@ARGV) ;
my ($all,$infile,$outfile,$or,$silent,$groupinfo);
my ($DIR,$listfile);
my $howmany = 600000 ; 
my $cutofflength = 0 ; 
my @types = (); 
my $protein ;
my @motifs = (); 
GetOptions(
            "all"=>\$all ,
            "groupinfo"=>\$groupinfo ,
            "silent"=>\$silent ,
            "infile=s"=>\$infile ,
            "dir=s"=>\$DIR ,
            "listfile=s"=>\$listfile ,
            "howmany=i"=>\$howmany ,
            "or=i"=>\$or ,
            "cutofflength=i"=>\$cutofflength ,
            "type=s"=>\@types,
            "protein=s"=>\$protein,
            "motif=s"=>\@motifs,
            "outfile=s"=>\$outfile 
           );
die "Dont recognize command line arg @ARGV " if(@ARGV);
usage( "Need to give a input file name => option -infile ") if(!defined $infile);
usage( "Need to give a output file name => option -outfile ") if(!defined $outfile);
usage( "Need to give a protein -option -cutofflength  ") if(!defined $cutofflength);
my $ofh = util_write($outfile);

print STDERR "Info: parsing file $infile - might take some time\n";
my ($info,$infoSeq2PDB,$mapChainedName2Name) = util_parsePDBSEQRES($infile,0);


my $done = {};
my $total = 0 ;
my $final = 0 ;
foreach my $nm (keys %{$info}){
	my $seq = $info->{$nm}->{SEQ};

	$total++;
	next if($seq =~ /C/);

	my $protein = $nm;

	$final++;
	print $ofh "$protein\n";
	$done->{$seq} = 1;

}
print STDERR "Output written in $outfile. $final out of $total\n";


sub usage{
    my ($msg) = @_ ;
    print $msg , "\n" ; 
print << "ENDOFUSAGE" ; 
ENDOFUSAGE
    die ;
}
