# Supplementary material for: Sequence/structural analysis of xylem proteome emphasizes pathogenesis-related proteins, chitinases and β-1, 3-glucanases as key players in grapevine defense against Xylella fastidiosa
Source: PeerJ. 2016 May 24;4:e2007. doi: 10.7717/peerj.2007 (PMC4888286; doi:10.7717/peerj.2007)
Supplement: File S3 [file peerj-04-2007-s005.zip › perl_scripts/MISC/frequencyDistributionAbs.pl]

#!/usr/bin/perl -w 
use strict ;
use FileHandle ;
use Getopt::Long;
use Cwd ;
use MyUtils;
use POSIX qw(floor);
my $commandline = util_get_cmdline("",\@ARGV) ;
my ($infile,$outfile,$which_tech);
my ($delta,$maxscore,$idx);
my $start ;
GetOptions(
            "which_tech=s"=>\$which_tech ,
            "infile=s"=>\$infile ,
            "maxscore=f"=>\$maxscore ,
            "idx=i"=>\$idx ,
            "start=f"=>\$start ,
            "delta=f"=>\$delta ,
            "outfile=s"=>\$outfile 
           );
die "Dont recognize command line arg @ARGV " if(@ARGV);
usage( "Need to give a output file name => option -outfile ") if(!defined $outfile);
use Statistics::Descriptive;
usage( "Need to give a output file name => option -outfile ") if(!defined $outfile);
usage( "Need to give a input file name => option -infile ") if(!defined $infile);
usage( "Need to give a idx => option -idx ") if(!defined $idx);
usage( "Need to give a start => option -start ") if(!defined $start);

usage( "Need to give max score approximately => option -maxscore ") if(!defined $maxscore);
usage( "Need to give a delta => option -delta ") if(!defined $delta);

my $ofh = util_write($outfile);
my $cumufh = util_write("cumu.csv");

my $stat = Statistics::Descriptive::Full->new();
my $ifh = util_read($infile);
while(<$ifh>){
         next if(/^\s*$/);
		 my @l = split ; 
		 next if(!defined $l[$idx]);
         $stat->add_data($l[$idx]);
		 print "$l[$idx] \n";
}

 
my @bins = ();
my $iter = ($maxscore -$start) /$delta ;
print "$iter = iter \n";
foreach my $i (0..$iter){
	my $X = $start + $i*$delta ; 
	#print "X = $X\n";
    push @bins, $X; 	
}


my $f = $stat->frequency_distribution_ref(\@bins);
my $sum = 1 ; 

my $cumu  = 0 ; 
for (sort {$a <=> $b} keys %$f) {
	 my $v = $f->{$_}/$sum ;
	 $cumu = $cumu + $v ; 
      print $ofh " $_  $v \n";
      print $cumufh " $_  $cumu \n";
}


sub usage{
    my ($msg) = @_ ;
    print $msg , "\n" ; 
print << "ENDOFUSAGE" ; 
ENDOFUSAGE
    die ;
}
