# Supplementary material for: Sequence/structural analysis of xylem proteome emphasizes pathogenesis-related proteins, chitinases and β-1, 3-glucanases as key players in grapevine defense against Xylella fastidiosa
Source: PeerJ. 2016 May 24;4:e2007. doi: 10.7717/peerj.2007 (PMC4888286; doi:10.7717/peerj.2007)
Supplement: File S3 [file peerj-04-2007-s005.zip › perl_scripts/MISC/ooo.p1m]

embed topmatch_target, pdb
HEADER    HYDROLASE/HYDROLASE INHIBITOR           16-FEB-06   2G2U              
TITLE     CRYSTAL STRUCTURE OF THE SHV-1 BETA-LACTAMASE/BETA-                   
TITLE    2 LACTAMASE INHIBITOR PROTEIN (BLIP) COMPLEX                           
COMPND    MOL_ID: 1;                                                            
COMPND   2 MOLECULE: BETA-LACTAMASE SHV-1;                                      
COMPND   3 CHAIN: A;                                                            
COMPND   4 SYNONYM: PIT-2;                                                      
COMPND   5 EC: 3.5.2.6;                                                         
COMPND   6 ENGINEERED: YES;                                                     
COMPND   7 MOL_ID: 2;                                                           
COMPND   8 MOLECULE: BETA-LACTAMASE INHIBITORY PROTEIN;                         
COMPND   9 CHAIN: B;                                                            
COMPND  10 SYNONYM: BLIP;                                                       
COMPND  11 ENGINEERED: YES                                                      
SOURCE    MOL_ID: 1;                                                            
SOURCE   2 ORGANISM_SCIENTIFIC: KLEBSIELLA PNEUMONIAE;                          
SOURCE   3 ORGANISM_TAXID: 573;                                                 
SOURCE   4 GENE: BLA, SHV1;                                                     
SOURCE   5 EXPRESSION_SYSTEM: ESCHERICHIA COLI STR. K-12 SUBSTR.                
SOURCE   6 DH10B;                                                               
SOURCE   7 EXPRESSION_SYSTEM_TAXID: 316385;                                     
SOURCE   8 EXPRESSION_SYSTEM_STRAIN: DH10B;                                     
SOURCE   9 EXPRESSION_SYSTEM_VECTOR_TYPE: PLASMID;                              
SOURCE  10 EXPRESSION_SYSTEM_PLASMID: PBCSK(-);                                 
SOURCE  11 MOL_ID: 2;                                                           
SOURCE  12 ORGANISM_SCIENTIFIC: STREPTOMYCES CLAVULIGERUS;                      
SOURCE  13 ORGANISM_TAXID: 1901;                                                
SOURCE  14 EXPRESSION_SYSTEM: ESCHERICHIA COLI BL21(DE3);                       
SOURCE  15 EXPRESSION_SYSTEM_TAXID: 469008;                                     
SOURCE  16 EXPRESSION_SYSTEM_STRAIN: BL21(DE3);                                 
SOURCE  17 EXPRESSION_SYSTEM_VECTOR_TYPE: PLASMID;                              
SOURCE  18 EXPRESSION_SYSTEM_PLASMID: PET26B                                    
KEYWDS    BETA-LACTAMASE, BETA-LACTAMASE INHIBITOR, PROTEIN-PROTEIN             
KEYWDS   2 COMPLEX, BLIP, SHV-1, HYDROLASE/HYDROLASE INHIBITOR COMPLEX          
EXPDTA    X-RAY DIFFRACTION                                                     
AUTHOR    K.A.REYNOLDS,J.M.THOMSON,K.D.CORBETT,C.R.BETHEL,J.M.BERGER,           
AUTHOR   2 J.F.KIRSCH,R.A.BONOMO,T.M.HANDEL                                     
REVDAT   3   24-FEB-09 2G2U    1       VERSN                                    
REVDAT   2   19-SEP-06 2G2U    1       JRNL                                     
REVDAT   1   04-JUL-06 2G2U    0                                                
JRNL        AUTH   K.A.REYNOLDS,J.M.THOMSON,K.D.CORBETT,C.R.BETHEL,             
JRNL        AUTH 2 J.M.BERGER,J.F.KIRSCH,R.A.BONOMO,T.M.HANDEL                  
JRNL        TITL   STRUCTURAL AND COMPUTATIONAL CHARACTERIZATION OF             
JRNL        TITL 2 THE SHV-1 BETA-LACTAMASE-BETA-LACTAMASE INHIBITOR            
JRNL        TITL 3 PROTEIN INTERFACE.                                           
JRNL        REF    J.BIOL.CHEM.                  V. 281 26745 2006              
JRNL        REFN                   ISSN 0021-9258                               
JRNL        PMID   16809340                                                     
JRNL        DOI    10.1074/JBC.M603878200                                       
REMARK   1                                                                      
REMARK   2                                                                      
REMARK   2 RESOLUTION.    1.60 ANGSTROMS.                                       
REMARK   3                                                                      
REMARK   3 REFINEMENT.                                                          
REMARK   3   PROGRAM     : REFMAC 5.2.0005                                      
REMARK   3   AUTHORS     : MURSHUDOV,VAGIN,DODSON                               
REMARK   3                                                                      
REMARK   3    REFINEMENT TARGET : MAXIMUM LIKELIHOOD                            
REMARK   3                                                                      
REMARK   3  DATA USED IN REFINEMENT.                                            
REMARK   3   RESOLUTION RANGE HIGH (ANGSTROMS) : 1.60                           
REMARK   3   RESOLUTION RANGE LOW  (ANGSTROMS) : 30.00                          
REMARK   3   DATA CUTOFF            (SIGMA(F)) : NULL                           
REMARK   3   COMPLETENESS FOR RANGE        (%) : 98.7                           
REMARK   3   NUMBER OF REFLECTIONS             : 84358                          
REMARK   3                                                                      
REMARK   3  FIT TO DATA USED IN REFINEMENT.                                     
REMARK   3   CROSS-VALIDATION METHOD          : THROUGHOUT                      
REMARK   3   FREE R VALUE TEST SET SELECTION  : RANDOM                          
REMARK   3   R VALUE     (WORKING + TEST SET) : 0.174                           
REMARK   3   R VALUE            (WORKING SET) : 0.173                           
REMARK   3   FREE R VALUE                     : 0.186                           
REMARK   3   FREE R VALUE TEST SET SIZE   (%) : 5.000                           
REMARK   3   FREE R VALUE TEST SET COUNT      : 4483                            
REMARK   3                                                                      
REMARK   3  FIT IN THE HIGHEST RESOLUTION BIN.                                  
REMARK   3   TOTAL NUMBER OF BINS USED           : 20                           
REMARK   3   BIN RESOLUTION RANGE HIGH       (A) : 1.60                         
REMARK   3   BIN RESOLUTION RANGE LOW        (A) : 1.64                         
REMARK   3   REFLECTION IN BIN     (WORKING SET) : 6083                         
REMARK   3   BIN COMPLETENESS (WORKING+TEST) (%) : 97.01                        
REMARK   3   BIN R VALUE           (WORKING SET) : 0.1590                       
REMARK   3   BIN FREE R VALUE SET COUNT          : 344                          
REMARK   3   BIN FREE R VALUE                    : 0.1980                       
REMARK   3                                                                      
REMARK   3  NUMBER OF NON-HYDROGEN ATOMS USED IN REFINEMENT.                    
REMARK   3   PROTEIN ATOMS            : 3259                                    
REMARK   3   NUCLEIC ACID ATOMS       : 0                                       
REMARK   3   HETEROGEN ATOMS          : 0                                       
REMARK   3   SOLVENT ATOMS            : 331                                     
REMARK   3                                                                      
REMARK   3  B VALUES.                                                           
REMARK   3   FROM WILSON PLOT           (A**2) : NULL                           
REMARK   3   MEAN B VALUE      (OVERALL, A**2) : 23.48                          
REMARK   3   OVERALL ANISOTROPIC B VALUE.                                       
REMARK   3    B11 (A**2) : 0.40000                                              
REMARK   3    B22 (A**2) : 0.40000                                              
REMARK   3    B33 (A**2) : -0.60000                                             
REMARK   3    B12 (A**2) : 0.20000                                              
REMARK   3    B13 (A**2) : 0.00000                                              
REMARK   3    B23 (A**2) : 0.00000                                              
REMARK   3                                                                      
REMARK   3  ESTIMATED OVERALL COORDINATE ERROR.                                 
REMARK   3   ESU BASED ON R VALUE                            (A): 0.064         
REMARK   3   ESU BASED ON FREE R VALUE                       (A): 0.063         
REMARK   3   ESU BASED ON MAXIMUM LIKELIHOOD                 (A): 0.035         
REMARK   3   ESU FOR B VALUES BASED ON MAXIMUM LIKELIHOOD (A**2): 1.954         
REMARK   3                                                                      
REMARK   3 CORRELATION COEFFICIENTS.                                            
REMARK   3   CORRELATION COEFFICIENT FO-FC      : 0.964                         
REMARK   3   CORRELATION COEFFICIENT FO-FC FREE : 0.958                         
REMARK   3                                                                      
REMARK   3  RMS DEVIATIONS FROM IDEAL VALUES        COUNT    RMS    WEIGHT      
REMARK   3   BOND LENGTHS REFINED ATOMS        (A):  3321 ; 0.012 ; 0.022       
REMARK   3   BOND LENGTHS OTHERS               (A):  NULL ;  NULL ;  NULL       
REMARK   3   BOND ANGLES REFINED ATOMS   (DEGREES):  4506 ; 1.367 ; 1.953       
REMARK   3   BOND ANGLES OTHERS          (DEGREES):  NULL ;  NULL ;  NULL       
REMARK   3   TORSION ANGLES, PERIOD 1    (DEGREES):   428 ; 6.075 ; 5.000       
REMARK   3   TORSION ANGLES, PERIOD 2    (DEGREES):   143 ;35.219 ;23.427       
REMARK   3   TORSION ANGLES, PERIOD 3    (DEGREES):   542 ;13.385 ;15.000       
REMARK   3   TORSION ANGLES, PERIOD 4    (DEGREES):    28 ;13.550 ;15.000       
REMARK   3   CHIRAL-CENTER RESTRAINTS       (A**3):   508 ; 0.125 ; 0.200       
REMARK   3   GENERAL PLANES REFINED ATOMS      (A):  2523 ; 0.008 ; 0.020       
REMARK   3   GENERAL PLANES OTHERS             (A):  NULL ;  NULL ;  NULL       
REMARK   3   NON-BONDED CONTACTS REFINED ATOMS (A):  1589 ; 0.202 ; 0.200       
REMARK   3   NON-BONDED CONTACTS OTHERS        (A):  NULL ;  NULL ;  NULL       
REMARK   3   NON-BONDED TORSION REFINED ATOMS  (A):  2365 ; 0.306 ; 0.200       
REMARK   3   NON-BONDED TORSION OTHERS         (A):  NULL ;  NULL ;  NULL       
REMARK   3   H-BOND (X...Y) REFINED ATOMS      (A):   280 ; 0.104 ; 0.200       
REMARK   3   H-BOND (X...Y) OTHERS             (A):  NULL ;  NULL ;  NULL       
REMARK   3   POTENTIAL METAL-ION REFINED ATOMS (A):  NULL ;  NULL ;  NULL       
REMARK   3   POTENTIAL METAL-ION OTHERS        (A):  NULL ;  NULL ;  NULL       
REMARK   3   SYMMETRY VDW REFINED ATOMS        (A):    23 ; 0.193 ; 0.200       
REMARK   3   SYMMETRY VDW OTHERS               (A):  NULL ;  NULL ;  NULL       
REMARK   3   SYMMETRY H-BOND REFINED ATOMS     (A):     9 ; 0.116 ; 0.200       
REMARK   3   SYMMETRY H-BOND OTHERS            (A):  NULL ;  NULL ;  NULL       
REMARK   3   SYMMETRY METAL-ION REFINED ATOMS  (A):  NULL ;  NULL ;  NULL       
REMARK   3   SYMMETRY METAL-ION OTHERS         (A):  NULL ;  NULL ;  NULL       
REMARK   3                                                                      
REMARK   3  ISOTROPIC THERMAL FACTOR RESTRAINTS.     COUNT   RMS    WEIGHT      
REMARK   3   MAIN-CHAIN BOND REFINED ATOMS  (A**2):  2163 ; 0.971 ; 1.500       
REMARK   3   MAIN-CHAIN BOND OTHER ATOMS    (A**2):  NULL ;  NULL ;  NULL       
REMARK   3   MAIN-CHAIN ANGLE REFINED ATOMS (A**2):  3386 ; 1.546 ; 2.000       
REMARK   3   SIDE-CHAIN BOND REFINED ATOMS  (A**2):  1302 ; 2.536 ; 3.000       
REMARK   3   SIDE-CHAIN ANGLE REFINED ATOMS (A**2):  1120 ; 3.985 ; 4.500       
REMARK   3                                                                      
REMARK   3 ANISOTROPIC THERMAL FACTOR RESTRAINTS.    COUNT   RMS   WEIGHT       
REMARK   3   RIGID-BOND RESTRAINTS          (A**2):  NULL ;  NULL ;  NULL       
REMARK   3   SPHERICITY; FREE ATOMS         (A**2):  NULL ;  NULL ;  NULL       
REMARK   3   SPHERICITY; BONDED ATOMS       (A**2):  NULL ;  NULL ;  NULL       
REMARK   3                                                                      
REMARK   3  NCS RESTRAINTS STATISTICS                                           
REMARK   3   NUMBER OF DIFFERENT NCS GROUPS : NULL                              
REMARK   3                                                                      
REMARK   3  TLS DETAILS                                                         
REMARK   3   NUMBER OF TLS GROUPS  : 2                                          
REMARK   3                                                                      
REMARK   3   TLS GROUP : 1                                                      
REMARK   3    NUMBER OF COMPONENTS GROUP : 1                                    
REMARK   3    COMPONENTS        C SSSEQI   TO  C SSSEQI                         
REMARK   3    RESIDUE RANGE :   A    26        A   292                          
REMARK   3    ORIGIN FOR THE GROUP (A): -29.1141  44.3448  17.0206              
REMARK   3    T TENSOR                                                          
REMARK   3      T11:  -0.0414 T22:   0.0009                                     
REMARK   3      T33:  -0.0185 T12:  -0.0284                                     
REMARK   3      T13:   0.0039 T23:  -0.0015                                     
REMARK   3    L TENSOR                                                          
REMARK   3      L11:   0.2490 L22:   0.4771                                     
REMARK   3      L33:   0.4986 L12:   0.0151                                     
REMARK   3      L13:  -0.0477 L23:  -0.0868                                     
REMARK   3    S TENSOR                                                          
REMARK   3      S11:   0.0063 S12:   0.0088 S13:  -0.0222                       
REMARK   3      S21:  -0.0024 S22:   0.0091 S23:  -0.0330                       
REMARK   3      S31:   0.0225 S32:   0.0373 S33:  -0.0153                       
REMARK   3                                                                      
REMARK   3   TLS GROUP : 2                                                      
REMARK   3    NUMBER OF COMPONENTS GROUP : 1                                    
REMARK   3    COMPONENTS        C SSSEQI   TO  C SSSEQI                         
REMARK   3    RESIDUE RANGE :   B     1        B   165                          
REMARK   3    ORIGIN FOR THE GROUP (A): -46.1440  22.1824  20.1861              
REMARK   3    T TENSOR                                                          
REMARK   3      T11:  -0.0325 T22:  -0.0659                                     
REMARK   3      T33:  -0.0218 T12:  -0.0454                                     
REMARK   3      T13:   0.0048 T23:   0.0110                                     
REMARK   3    L TENSOR                                                          
REMARK   3      L11:   0.5537 L22:   1.4630                                     
REMARK   3      L33:   0.4962 L12:   0.1608                                     
REMARK   3      L13:   0.0524 L23:  -0.3076                                     
REMARK   3    S TENSOR                                                          
REMARK   3      S11:  -0.0107 S12:   0.0347 S13:  -0.0416                       
REMARK   3      S21:   0.0439 S22:   0.0875 S23:   0.1837                       
REMARK   3      S31:  -0.0378 S32:   0.0316 S33:  -0.0767                       
REMARK   3                                                                      
REMARK   3  BULK SOLVENT MODELLING.                                             
REMARK   3   METHOD USED : BABINET MODEL WITH MASK                              
REMARK   3   PARAMETERS FOR MASK CALCULATION                                    
REMARK   3   VDW PROBE RADIUS   : 1.20                                          
REMARK   3   ION PROBE RADIUS   : 0.80                                          
REMARK   3   SHRINKAGE RADIUS   : 0.80                                          
REMARK   3                                                                      
REMARK   3  OTHER REFINEMENT REMARKS: NULL                                      
REMARK   4                                                                      
REMARK   4 2G2U COMPLIES WITH FORMAT V. 3.15, 01-DEC-08                         
REMARK 100                                                                      
REMARK 100 THIS ENTRY HAS BEEN PROCESSED BY RCSB ON 23-FEB-06.                  
REMARK 100 THE RCSB ID CODE IS RCSB036618.                                      
REMARK 200                                                                      
REMARK 200 EXPERIMENTAL DETAILS                                                 
REMARK 200  EXPERIMENT TYPE                : X-RAY DIFFRACTION                  
REMARK 200  DATE OF DATA COLLECTION        : 22-MAY-05                          
REMARK 200  TEMPERATURE           (KELVIN) : 100                                
REMARK 200  PH                             : 6.5                                
REMARK 200  NUMBER OF CRYSTALS USED        : 1                                  
REMARK 200                                                                      
REMARK 200  SYNCHROTRON              (Y/N) : Y                                  
REMARK 200  RADIATION SOURCE               : ALS                                
REMARK 200  BEAMLINE                       : 8.3.1                              
REMARK 200  X-RAY GENERATOR MODEL          : NULL                               
REMARK 200  MONOCHROMATIC OR LAUE    (M/L) : M                                  
REMARK 200  WAVELENGTH OR RANGE        (A) : 1.1159                             
REMARK 200  MONOCHROMATOR                  : DOUBLE CRYSTAL SI(111)             
REMARK 200  OPTICS                         : NULL                               
REMARK 200                                                                      
REMARK 200  DETECTOR TYPE                  : CCD                                
REMARK 200  DETECTOR MANUFACTURER          : ADSC QUANTUM 210                   
REMARK 200  INTENSITY-INTEGRATION SOFTWARE : HKL-2000                           
REMARK 200  DATA SCALING SOFTWARE          : SCALEPACK                          
REMARK 200                                                                      
REMARK 200  NUMBER OF UNIQUE REFLECTIONS   : 88872                              
REMARK 200  RESOLUTION RANGE HIGH      (A) : 1.600                              
REMARK 200  RESOLUTION RANGE LOW       (A) : 30.000                             
REMARK 200  REJECTION CRITERIA  (SIGMA(I)) : 1.000                              
REMARK 200                                                                      
REMARK 200 OVERALL.                                                             
REMARK 200  COMPLETENESS FOR RANGE     (%) : 98.7                               
REMARK 200  DATA REDUNDANCY                : 7.400                              
REMARK 200  R MERGE                    (I) : NULL                               
REMARK 200  R SYM                      (I) : 0.05500                            
REMARK 200  <I/SIGMA(I)> FOR THE DATA SET  : 34.9820                            
REMARK 200                                                                      
REMARK 200 IN THE HIGHEST RESOLUTION SHELL.                                     
REMARK 200  HIGHEST RESOLUTION SHELL, RANGE HIGH (A) : 1.60                     
REMARK 200  HIGHEST RESOLUTION SHELL, RANGE LOW  (A) : 1.66                     
REMARK 200  COMPLETENESS FOR SHELL     (%) : 97.2                               
REMARK 200  DATA REDUNDANCY IN SHELL       : 6.40                               
REMARK 200  R MERGE FOR SHELL          (I) : NULL                               
REMARK 200  R SYM FOR SHELL            (I) : 0.30500                            
REMARK 200  <I/SIGMA(I)> FOR SHELL         : 5.280                              
REMARK 200                                                                      
REMARK 200 DIFFRACTION PROTOCOL: SINGLE WAVELENGTH                              
REMARK 200 METHOD USED TO DETERMINE THE STRUCTURE: MOLECULAR REPLACEMENT        
REMARK 200 SOFTWARE USED: PHASER                                                
REMARK 200 STARTING MODEL: PDB ENTRY 2G2W                                       
REMARK 200                                                                      
REMARK 200 REMARK: NULL                                                         
REMARK 280                                                                      
REMARK 280 CRYSTAL                                                              
REMARK 280 SOLVENT CONTENT, VS   (%): 67.00                                     
REMARK 280 MATTHEWS COEFFICIENT, VM (ANGSTROMS**3/DA): 3.73                     
REMARK 280                                                                      
REMARK 280 CRYSTALLIZATION CONDITIONS: 30% AMMONIUM SO4,25MM CACODYLATE,        
REMARK 280  10MM BISTRIS, 25MM NACL , PH 6.5, EVAPORATION, TEMPERATURE 293K     
REMARK 290                                                                      
REMARK 290 CRYSTALLOGRAPHIC SYMMETRY                                            
REMARK 290 SYMMETRY OPERATORS FOR SPACE GROUP: P 63                             
REMARK 290                                                                      
REMARK 290      SYMOP   SYMMETRY                                                
REMARK 290     NNNMMM   OPERATOR                                                
REMARK 290       1555   X,Y,Z                                                   
REMARK 290       2555   -Y,X-Y,Z                                                
REMARK 290       3555   -X+Y,-X,Z                                               
REMARK 290       4555   -X,-Y,Z+1/2                                             
REMARK 290       5555   Y,-X+Y,Z+1/2                                            
REMARK 290       6555   X-Y,X,Z+1/2                                             
REMARK 290                                                                      
REMARK 290     WHERE NNN -> OPERATOR NUMBER                                     
REMARK 290           MMM -> TRANSLATION VECTOR                                  
REMARK 290                                                                      
REMARK 290 CRYSTALLOGRAPHIC SYMMETRY TRANSFORMATIONS                            
REMARK 290 THE FOLLOWING TRANSFORMATIONS OPERATE ON THE ATOM/HETATM             
REMARK 290 RECORDS IN THIS ENTRY TO PRODUCE CRYSTALLOGRAPHICALLY                
REMARK 290 RELATED MOLECULES.                                                   
REMARK 290   SMTRY1   1  1.000000  0.000000  0.000000        0.00000            
REMARK 290   SMTRY2   1  0.000000  1.000000  0.000000        0.00000            
REMARK 290   SMTRY3   1  0.000000  0.000000  1.000000        0.00000            
REMARK 290   SMTRY1   2 -0.500000 -0.866025  0.000000        0.00000            
REMARK 290   SMTRY2   2  0.866025 -0.500000  0.000000        0.00000            
REMARK 290   SMTRY3   2  0.000000  0.000000  1.000000        0.00000            
REMARK 290   SMTRY1   3 -0.500000  0.866025  0.000000        0.00000            
REMARK 290   SMTRY2   3 -0.866025 -0.500000  0.000000        0.00000            
REMARK 290   SMTRY3   3  0.000000  0.000000  1.000000        0.00000            
REMARK 290   SMTRY1   4 -1.000000  0.000000  0.000000        0.00000            
REMARK 290   SMTRY2   4  0.000000 -1.000000  0.000000        0.00000            
REMARK 290   SMTRY3   4  0.000000  0.000000  1.000000       36.70000            
REMARK 290   SMTRY1   5  0.500000  0.866025  0.000000        0.00000            
REMARK 290   SMTRY2   5 -0.866025  0.500000  0.000000        0.00000            
REMARK 290   SMTRY3   5  0.000000  0.000000  1.000000       36.70000            
REMARK 290   SMTRY1   6  0.500000 -0.866025  0.000000        0.00000            
REMARK 290   SMTRY2   6  0.866025  0.500000  0.000000        0.00000            
REMARK 290   SMTRY3   6  0.000000  0.000000  1.000000       36.70000            
REMARK 290                                                                      
REMARK 290 REMARK: NULL                                                         
REMARK 300                                                                      
REMARK 300 BIOMOLECULE: 1                                                       
REMARK 300 SEE REMARK 350 FOR THE AUTHOR PROVIDED AND/OR PROGRAM                
REMARK 300 GENERATED ASSEMBLY INFORMATION FOR THE STRUCTURE IN                  
REMARK 300 THIS ENTRY. THE REMARK MAY ALSO PROVIDE INFORMATION ON               
REMARK 300 BURIED SURFACE AREA.                                                 
REMARK 350                                                                      
REMARK 350 COORDINATES FOR A COMPLETE MULTIMER REPRESENTING THE KNOWN           
REMARK 350 BIOLOGICALLY SIGNIFICANT OLIGOMERIZATION STATE OF THE                
REMARK 350 MOLECULE CAN BE GENERATED BY APPLYING BIOMT TRANSFORMATIONS          
REMARK 350 GIVEN BELOW.  BOTH NON-CRYSTALLOGRAPHIC AND                          
REMARK 350 CRYSTALLOGRAPHIC OPERATIONS ARE GIVEN.                               
REMARK 350                                                                      
REMARK 350 BIOMOLECULE: 1                                                       
REMARK 350 AUTHOR DETERMINED BIOLOGICAL UNIT: DIMERIC                           
REMARK 350 SOFTWARE DETERMINED QUATERNARY STRUCTURE: DIMERIC                    
REMARK 350 SOFTWARE USED: PISA                                                  
REMARK 350 TOTAL BURIED SURFACE AREA: 2430 ANGSTROM**2                          
REMARK 350 SURFACE AREA OF THE COMPLEX: 16750 ANGSTROM**2                       
REMARK 350 CHANGE IN SOLVENT FREE ENERGY: -9.0 KCAL/MOL                         
REMARK 350 APPLY THE FOLLOWING TO CHAINS: A, B                                  
REMARK 350   BIOMT1   1  1.000000  0.000000  0.000000        0.00000            
REMARK 350   BIOMT2   1  0.000000  1.000000  0.000000        0.00000            
REMARK 350   BIOMT3   1  0.000000  0.000000  1.000000        0.00000            
REMARK 500                                                                      
REMARK 500 GEOMETRY AND STEREOCHEMISTRY                                         
REMARK 500 SUBTOPIC: TORSION ANGLES                                             
REMARK 500                                                                      
REMARK 500 TORSION ANGLES OUTSIDE THE EXPECTED RAMACHANDRAN REGIONS:            
REMARK 500 (M=MODEL NUMBER; RES=RESIDUE NAME; C=CHAIN IDENTIFIER;               
REMARK 500 SSEQ=SEQUENCE NUMBER; I=INSERTION CODE).                             
REMARK 500                                                                      
REMARK 500 STANDARD TABLE:                                                      
REMARK 500 FORMAT:(10X,I3,1X,A3,1X,A1,I4,A1,4X,F7.2,3X,F7.2)                    
REMARK 500                                                                      
REMARK 500 EXPECTED VALUES: GJ KLEYWEGT AND TA JONES (1996). PHI/PSI-           
REMARK 500 CHOLOGY: RAMACHANDRAN REVISITED. STRUCTURE 4, 1395 - 1400            
REMARK 500                                                                      
REMARK 500  M RES CSSEQI        PSI       PHI                                   
REMARK 500    MET A  69     -145.72     50.65                                   
REMARK 500    LEU A 220     -123.91    -99.82                                   
REMARK 500    TYR B  50     -127.52   -139.68                                   
REMARK 500    ALA B  80       76.37   -159.88                                   
REMARK 500    TYR B 119      130.90    -39.85                                   
REMARK 500                                                                      
REMARK 500 REMARK: NULL                                                         
REMARK 900                                                                      
REMARK 900 RELATED ENTRIES                                                      
REMARK 900 RELATED ID: 2G2W   RELATED DB: PDB                                   
DBREF  2G2U A   26   290  UNP    P0AD64   BLA1_KLEPN      22    286             
DBREF  2G2U B    1   165  UNP    P35804   BLIP_STRCL      37    201             
SEQRES   1 A  265  SER PRO GLN PRO LEU GLU GLN ILE LYS LEU SER GLU SER          
SEQRES   2 A  265  GLN LEU SER GLY ARG VAL GLY MET ILE GLU MET ASP LEU          
SEQRES   3 A  265  ALA SER GLY ARG THR LEU THR ALA TRP ARG ALA ASP GLU          
SEQRES   4 A  265  ARG PHE PRO MET MET SER THR PHE LYS VAL VAL LEU CYS          
SEQRES   5 A  265  GLY ALA VAL LEU ALA ARG VAL ASP ALA GLY ASP GLU GLN          
SEQRES   6 A  265  LEU GLU ARG LYS ILE HIS TYR ARG GLN GLN ASP LEU VAL          
SEQRES   7 A  265  ASP TYR SER PRO VAL SER GLU LYS HIS LEU ALA ASP GLY          
SEQRES   8 A  265  MET THR VAL GLY GLU LEU CYS ALA ALA ALA ILE THR MET          
SEQRES   9 A  265  SER ASP ASN SER ALA ALA ASN LEU LEU LEU ALA THR VAL          
SEQRES  10 A  265  GLY GLY PRO ALA GLY LEU THR ALA PHE LEU ARG GLN ILE          
SEQRES  11 A  265  GLY ASP ASN VAL THR ARG LEU ASP ARG TRP GLU THR GLU          
SEQRES  12 A  265  LEU ASN GLU ALA LEU PRO GLY ASP ALA ARG ASP THR THR          
SEQRES  13 A  265  THR PRO ALA SER MET ALA ALA THR LEU ARG LYS LEU LEU          
SEQRES  14 A  265  THR SER GLN ARG LEU SER ALA ARG SER GLN ARG GLN LEU          
SEQRES  15 A  265  LEU GLN TRP MET VAL ASP ASP ARG VAL ALA GLY PRO LEU          
SEQRES  16 A  265  ILE ARG SER VAL LEU PRO ALA GLY TRP PHE ILE ALA ASP          
SEQRES  17 A  265  LYS THR GLY ALA GLY GLU ARG GLY ALA ARG GLY ILE VAL          
SEQRES  18 A  265  ALA LEU LEU GLY PRO ASN ASN LYS ALA GLU ARG ILE VAL          
SEQRES  19 A  265  VAL ILE TYR LEU ARG ASP THR PRO ALA SER MET ALA GLU          
SEQRES  20 A  265  ARG ASN GLN GLN ILE ALA GLY ILE GLY ALA ALA LEU ILE          
SEQRES  21 A  265  GLU HIS TRP GLN ARG                                          
SEQRES   1 B  165  ALA GLY VAL MET THR GLY ALA LYS PHE THR GLN ILE GLN          
SEQRES   2 B  165  PHE GLY MET THR ARG GLN GLN VAL LEU ASP ILE ALA GLY          
SEQRES   3 B  165  ALA GLU ASN CYS GLU THR GLY GLY SER PHE GLY ASP SER          
SEQRES   4 B  165  ILE HIS CYS ARG GLY HIS ALA ALA GLY ASP TYR TYR ALA          
SEQRES   5 B  165  TYR ALA THR PHE GLY PHE THR SER ALA ALA ALA ASP ALA          
SEQRES   6 B  165  LYS VAL ASP SER LYS SER GLN GLU LYS LEU LEU ALA PRO          
SEQRES   7 B  165  SER ALA PRO THR LEU THR LEU ALA LYS PHE ASN GLN VAL          
SEQRES   8 B  165  THR VAL GLY MET THR ARG ALA GLN VAL LEU ALA THR VAL          
SEQRES   9 B  165  GLY GLN GLY SER CYS THR THR TRP SER GLU TYR TYR PRO          
SEQRES  10 B  165  ALA TYR PRO SER THR ALA GLY VAL THR LEU SER LEU SER          
SEQRES  11 B  165  CYS PHE ASP VAL ASP GLY TYR SER SER THR GLY PHE TYR          
SEQRES  12 B  165  ARG GLY SER ALA HIS LEU TRP PHE THR ASP GLY VAL LEU          
SEQRES  13 B  165  GLN GLY LYS ARG GLN TRP ASP LEU VAL                          
FORMUL   3  HOH   *331(H2 O)                                                    
HELIX    1   1 GLN A   28  SER A   41  1                                  14    
HELIX    2   2 THR A   71  ALA A   86  1                                  16    
HELIX    3   3 ARG A   98  LEU A  102  5                                   5    
HELIX    4   4 SER A  106  HIS A  112  1                                   7    
HELIX    5   5 VAL A  119  SER A  130  1                                  12    
HELIX    6   6 ASP A  131  VAL A  142  1                                  12    
HELIX    7   7 GLY A  143  ILE A  155  1                                  13    
HELIX    8   8 THR A  167  GLU A  171  5                                   5    
HELIX    9   9 THR A  182  SER A  196  1                                  15    
HELIX   10  10 SER A  200  ASP A  213  1                                  14    
HELIX   11  11 LEU A  220  LEU A  225  5                                   6    
HELIX   12  12 SER A  271  HIS A  289  1                                  19    
HELIX   13  13 THR B    5  ILE B   12  1                                   8    
HELIX   14  14 THR B   17  GLY B   26  1                                  10    
HELIX   15  15 GLY B   33  GLY B   37  5                                   5    
HELIX   16  16 THR B   84  VAL B   91  1                                   8    
HELIX   17  17 THR B   96  GLY B  105  1                                  10    
SHEET    1   A 5 THR A  56  TRP A  60  0                                        
SHEET    2   A 5 ARG A  43  ASP A  50 -1  N  GLU A  48   O  LEU A  57           
SHEET    3   A 5 ARG A 259  ARG A 266 -1  O  ILE A 260   N  MET A  49           
SHEET    4   A 5 ARG A 244  GLY A 251 -1  N  ALA A 248   O  VAL A 261           
SHEET    5   A 5 PHE A 230  ALA A 237 -1  N  PHE A 230   O  GLY A 251           
SHEET    1   B 2 PHE A  66  PRO A  67  0                                        
SHEET    2   B 2 THR A 180  THR A 181 -1  O  THR A 181   N  PHE A  66           
SHEET    1   C 2 LYS A  94  ILE A  95  0                                        
SHEET    2   C 2 MET A 117  THR A 118 -1  O  MET A 117   N  ILE A  95           
SHEET    1   D 8 CYS B  30  GLU B  31  0                                        
SHEET    2   D 8 ILE B  40  ALA B  47 -1  O  HIS B  41   N  GLU B  31           
SHEET    3   D 8 TYR B  50  PHE B  58 -1  O  ALA B  52   N  GLY B  44           
SHEET    4   D 8 VAL B  67  GLU B  73 -1  O  SER B  71   N  THR B  55           
SHEET    5   D 8 CYS B 109  TYR B 115 -1  O  GLU B 114   N  LYS B  70           
SHEET    6   D 8 THR B 126  PHE B 132 -1  O  SER B 128   N  SER B 113           
SHEET    7   D 8 SER B 146  THR B 152 -1  O  LEU B 149   N  LEU B 129           
SHEET    8   D 8 VAL B 155  TRP B 162 -1  O  GLN B 157   N  TRP B 150           
SSBOND   1 CYS A   77    CYS A  123                          1555   1555  2.11  
SSBOND   2 CYS B   30    CYS B   42                          1555   1555  2.15  
SSBOND   3 CYS B  109    CYS B  131                          1555   1555  2.07  
CISPEP   1 GLU A  166    THR A  167          0         3.43                     
CISPEP   2 TYR B  119    PRO B  120          0         8.32                     
CRYST1  127.871  127.871   73.400  90.00  90.00 120.00 P 63          6          
ORIGX1      1.000000  0.000000  0.000000        0.00000                         
ORIGX2      0.000000  1.000000  0.000000        0.00000                         
ORIGX3      0.000000  0.000000  1.000000        0.00000                         
SCALE1      0.007820  0.004515  0.000000        0.00000                         
SCALE2      0.000000  0.009030  0.000000        0.00000                         
SCALE3      0.000000  0.000000  0.013624        0.00000                         
ATOM      1  N   SER A  26     -41.839  63.785   5.727  1.00 32.88           N  
ATOM      2  CA  SER A  26     -41.623  65.250   5.704  1.00 30.77           C  
ATOM      3  C   SER A  26     -40.807  65.747   6.911  1.00 26.54           C  
ATOM      4  O   SER A  26     -39.853  66.484   6.713  1.00 25.68           O  
ATOM      5  CB  SER A  26     -42.946  66.026   5.589  1.00 32.98           C  
ATOM      6  OG  SER A  26     -43.369  66.171   4.228  1.00 36.66           O  
ATOM      7  N   PRO A  27     -41.196  65.389   8.162  1.00 22.39           N  
ATOM      8  CA  PRO A  27     -40.457  66.049   9.244  1.00 19.78           C  
ATOM      9  C   PRO A  27     -38.971  65.694   9.294  1.00 17.89           C  
ATOM     10  O   PRO A  27     -38.578  64.620   8.851  1.00 18.39           O  
ATOM     11  CB  PRO A  27     -41.131  65.521  10.515  1.00 19.70           C  
ATOM     12  CG  PRO A  27     -42.531  65.058  10.052  1.00 21.01           C  
ATOM     13  CD  PRO A  27     -42.264  64.505   8.682  1.00 23.26           C  
ATOM     14  N   GLN A  28     -38.176  66.590   9.862  1.00 18.00           N  
ATOM     15  CA  GLN A  28     -36.756  66.279  10.103  1.00 17.95           C  
ATOM     16  C   GLN A  28     -36.671  65.147  11.114  1.00 17.81           C  
ATOM     17  O   GLN A  28     -37.603  64.960  11.889  1.00 17.02           O  
ATOM     18  CB  GLN A  28     -36.052  67.510  10.655  1.00 18.85           C  
ATOM     19  CG  GLN A  28     -36.049  68.660   9.664  1.00 21.09           C  
ATOM     20  CD  GLN A  28     -35.526  69.937  10.271  1.00 29.34           C  
ATOM     21  OE1 GLN A  28     -35.364  70.043  11.490  1.00 33.40           O  
ATOM     22  NE2 GLN A  28     -35.300  70.938   9.428  1.00 33.20           N  
ATOM     23  N   PRO A  29     -35.578  64.375  11.126  1.00 17.95           N  
ATOM     24  CA  PRO A  29     -35.450  63.268  12.060  1.00 18.03           C  
ATOM     25  C   PRO A  29     -35.808  63.597  13.514  1.00 17.42           C  
ATOM     26  O   PRO A  29     -36.597  62.860  14.109  1.00 17.10           O  
ATOM     27  CB  PRO A  29     -33.981  62.835  11.904  1.00 18.51           C  
ATOM     28  CG  PRO A  29     -33.706  63.134  10.441  1.00 18.95           C  
ATOM     29  CD  PRO A  29     -34.453  64.429  10.166  1.00 18.73           C  
ATOM     30  N   LEU A  30     -35.242  64.657  14.101  1.00 17.74           N  
ATOM     31  CA  LEU A  30     -35.570  64.953  15.498  1.00 17.19           C  
ATOM     32  C   LEU A  30     -37.016  65.406  15.682  1.00 17.10           C  
ATOM     33  O   LEU A  30     -37.634  65.124  16.732  1.00 17.17           O  
ATOM     34  CB  LEU A  30     -34.589  65.966  16.093  1.00 17.64           C  
ATOM     35  CG  LEU A  30     -33.153  65.452  16.158  1.00 19.47           C  
ATOM     36  CD1 LEU A  30     -32.336  66.516  16.896  1.00 25.02           C  
ATOM     37  CD2 LEU A  30     -32.998  64.108  16.845  1.00 21.75           C  
ATOM     38  N   GLU A  31     -37.565  66.091  14.676  1.00 16.57           N  
ATOM     39  CA  GLU A  31     -38.999  66.434  14.723  1.00 16.15           C  
ATOM     40  C   GLU A  31     -39.847  65.152  14.720  1.00 16.14           C  
ATOM     41  O   GLU A  31     -40.820  65.017  15.480  1.00 16.56           O  
ATOM     42  CB  GLU A  31     -39.426  67.266  13.515  1.00 15.68           C  
ATOM     43  CG  GLU A  31     -38.796  68.659  13.488  1.00 17.73           C  
ATOM     44  CD  GLU A  31     -39.192  69.450  12.253  1.00 21.14           C  
ATOM     45  OE1 GLU A  31     -39.325  68.873  11.142  1.00 20.17           O  
ATOM     46  OE2 GLU A  31     -39.327  70.693  12.378  1.00 26.65           O  
ATOM     47  N   GLN A  32     -39.494  64.201  13.848  1.00 16.16           N  
ATOM     48  CA  GLN A  32     -40.230  62.938  13.793  1.00 16.37           C  
ATOM     49  C   GLN A  32     -40.118  62.186  15.109  1.00 16.36           C  
ATOM     50  O   GLN A  32     -41.087  61.633  15.574  1.00 16.68           O  
ATOM     51  CB  GLN A  32     -39.732  62.075  12.618  1.00 16.84           C  
ATOM     52  CG  GLN A  32     -40.500  60.768  12.463  1.00 17.48           C  
ATOM     53  CD  GLN A  32     -41.966  61.014  12.328  1.00 22.94           C  
ATOM     54  OE1 GLN A  32     -42.763  60.605  13.208  1.00 31.19           O  
ATOM     55  NE2 GLN A  32     -42.342  61.754  11.318  1.00 20.69           N  
ATOM     56  N   ILE A  33     -38.932  62.203  15.720  1.00 16.04           N  
ATOM     57  CA  ILE A  33     -38.775  61.534  17.013  1.00 15.96           C  
ATOM     58  C   ILE A  33     -39.677  62.159  18.089  1.00 16.10           C  
ATOM     59  O   ILE A  33     -40.308  61.438  18.862  1.00 16.39           O  
ATOM     60  CB  ILE A  33     -37.302  61.484  17.422  1.00 17.14           C  
ATOM     61  CG1 ILE A  33     -36.605  60.464  16.527  1.00 17.87           C  
ATOM     62  CG2 ILE A  33     -37.167  61.140  18.896  1.00 17.58           C  
ATOM     63  CD1 ILE A  33     -35.082  60.490  16.656  1.00 20.18           C  
ATOM     64  N   LYS A  34     -39.708  63.492  18.160  1.00 15.89           N  
ATOM     65  CA  LYS A  34     -40.557  64.151  19.159  1.00 15.81           C  
ATOM     66  C   LYS A  34     -42.034  63.806  18.893  1.00 16.62           C  
ATOM     67  O   LYS A  34     -42.805  63.575  19.832  1.00 17.09           O  
ATOM     68  CB  LYS A  34     -40.311  65.647  19.152  1.00 17.05           C  
ATOM     69  CG  LYS A  34     -38.921  65.983  19.639  1.00 19.98           C  
ATOM     70  CD  LYS A  34     -38.675  67.482  19.557  1.00 24.93           C  
ATOM     71  CE  LYS A  34     -37.178  67.766  19.634  1.00 30.24           C  
ATOM     72  NZ  LYS A  34     -36.909  69.223  19.843  1.00 33.94           N  
ATOM     73  N   LEU A  35     -42.433  63.774  17.620  1.00 16.20           N  
ATOM     74  CA  LEU A  35     -43.812  63.347  17.278  1.00 16.51           C  
ATOM     75  C   LEU A  35     -44.059  61.919  17.741  1.00 16.62           C  
ATOM     76  O   LEU A  35     -45.118  61.633  18.322  1.00 16.78           O  
ATOM     77  CB  LEU A  35     -44.057  63.455  15.772  1.00 16.87           C  
ATOM     78  CG  LEU A  35     -44.302  64.866  15.245  1.00 16.87           C  
ATOM     79  CD1 LEU A  35     -44.064  64.929  13.754  1.00 17.84           C  
ATOM     80  CD2 LEU A  35     -45.737  65.337  15.560  1.00 16.23           C  
ATOM     81  N   SER A  36     -43.105  61.018  17.496  1.00 16.04           N  
ATOM     82  CA  SER A  36     -43.249  59.620  17.892  1.00 16.72           C  
ATOM     83  C   SER A  36     -43.348  59.461  19.401  1.00 16.51           C  
ATOM     84  O   SER A  36     -44.180  58.692  19.889  1.00 17.38           O  
ATOM     85  CB  SER A  36     -42.088  58.781  17.371  1.00 18.50           C  
ATOM     86  OG  SER A  36     -42.125  58.755  15.955  1.00 24.11           O  
ATOM     87  N   GLU A  37     -42.520  60.180  20.162  1.00 16.96           N  
ATOM     88  CA  GLU A  37     -42.609  60.055  21.616  1.00 16.80           C  
ATOM     89  C   GLU A  37     -43.950  60.536  22.127  1.00 17.79           C  
ATOM     90  O   GLU A  37     -44.520  59.914  23.017  1.00 19.07           O  
ATOM     91  CB  GLU A  37     -41.495  60.829  22.323  1.00 16.44           C  
ATOM     92  CG  GLU A  37     -40.125  60.178  22.152  1.00 16.28           C  
ATOM     93  CD  GLU A  37     -39.081  60.702  23.133  1.00 17.37           C  
ATOM     94  OE1 GLU A  37     -39.282  61.760  23.774  1.00 19.83           O  
ATOM     95  OE2 GLU A  37     -38.030  60.032  23.230  1.00 16.81           O  
ATOM     96  N   SER A  38     -44.450  61.631  21.547  1.00 16.83           N  
ATOM     97  CA  SER A  38     -45.760  62.181  21.941  1.00 17.37           C  
ATOM     98  C   SER A  38     -46.864  61.198  21.598  1.00 17.25           C  
ATOM     99  O   SER A  38     -47.761  60.943  22.423  1.00 18.21           O  
ATOM    100  CB  SER A  38     -45.997  63.502  21.224  1.00 17.83           C  
ATOM    101  OG  SER A  38     -47.249  64.032  21.637  1.00 19.16           O  
ATOM    102  N   GLN A  39     -46.794  60.592  20.417  1.00 17.04           N  
ATOM    103  CA  GLN A  39     -47.870  59.685  19.957  1.00 17.30           C  
ATOM    104  C   GLN A  39     -47.862  58.342  20.695  1.00 18.01           C  
ATOM    105  O   GLN A  39     -48.934  57.749  20.948  1.00 20.28           O  
ATOM    106  CB  GLN A  39     -47.717  59.471  18.455  1.00 17.43           C  
ATOM    107  CG  GLN A  39     -48.131  60.738  17.671  1.00 17.28           C  
ATOM    108  CD  GLN A  39     -47.596  60.839  16.258  1.00 18.77           C  
ATOM    109  OE1 GLN A  39     -47.458  61.956  15.704  1.00 22.62           O  
ATOM    110  NE2 GLN A  39     -47.361  59.726  15.647  1.00 20.60           N  
ATOM    111  N   LEU A  40     -46.669  57.854  21.018  1.00 17.48           N  
ATOM    112  CA  LEU A  40     -46.506  56.567  21.715  1.00 18.12           C  
ATOM    113  C   LEU A  40     -46.543  56.694  23.242  1.00 19.34           C  
ATOM    114  O   LEU A  40     -46.642  55.667  23.939  1.00 20.34           O  
ATOM    115  CB  LEU A  40     -45.123  55.971  21.362  1.00 18.95           C  
ATOM    116  CG  LEU A  40     -44.854  55.514  19.925  1.00 18.30           C  
ATOM    117  CD1 LEU A  40     -43.352  55.326  19.699  1.00 19.79           C  
ATOM    118  CD2 LEU A  40     -45.666  54.214  19.605  1.00 21.76           C  
ATOM    119  N   SER A  41     -46.401  57.902  23.780  1.00 19.35           N  
ATOM    120  CA  SER A  41     -46.086  58.102  25.224  1.00 20.97           C  
ATOM    121  C   SER A  41     -44.885  57.279  25.656  1.00 22.49           C  
ATOM    122  O   SER A  41     -44.834  56.731  26.771  1.00 25.91           O  
ATOM    123  CB  SER A  41     -47.280  57.809  26.145  1.00 23.23           C  
ATOM    124  OG  SER A  41     -48.399  58.595  25.751  1.00 26.07           O  
ATOM    125  N   GLY A  42     -43.913  57.188  24.768  1.00 20.53           N  
ATOM    126  CA  GLY A  42     -42.767  56.333  24.998  1.00 19.59           C  
ATOM    127  C   GLY A  42     -41.474  57.101  24.862  1.00 18.87           C  
ATOM    128  O   GLY A  42     -41.473  58.347  24.759  1.00 21.32           O  
ATOM    129  N   ARG A  43     -40.367  56.373  24.987  1.00 16.60           N  
ATOM    130  CA  ARG A  43     -39.038  56.979  24.916  1.00 17.59           C  
ATOM    131  C   ARG A  43     -38.274  56.338  23.772  1.00 16.24           C  
ATOM    132  O   ARG A  43     -38.184  55.095  23.688  1.00 17.56           O  
ATOM    133  CB  ARG A  43     -38.259  56.717  26.201  1.00 19.23           C  
ATOM    134  CG  ARG A  43     -39.024  57.045  27.511  1.00 24.72           C  
ATOM    135  CD  ARG A  43     -38.655  58.401  28.057  1.00 26.26           C  
ATOM    136  NE  ARG A  43     -39.777  59.126  28.672  1.00 29.88           N  
ATOM    137  CZ  ARG A  43     -39.644  60.313  29.249  1.00 28.50           C  
ATOM    138  NH1 ARG A  43     -38.432  60.856  29.353  1.00 22.66           N  
ATOM    139  NH2 ARG A  43     -40.708  60.944  29.737  1.00 28.77           N  
ATOM    140  N   VAL A  44     -37.786  57.180  22.865  1.00 15.34           N  
ATOM    141  CA  VAL A  44     -36.990  56.746  21.701  1.00 15.72           C  
ATOM    142  C   VAL A  44     -35.527  57.071  21.953  1.00 15.61           C  
ATOM    143  O   VAL A  44     -35.227  58.131  22.527  1.00 16.41           O  
ATOM    144  CB  VAL A  44     -37.456  57.499  20.445  1.00 16.03           C  
ATOM    145  CG1 VAL A  44     -36.527  57.228  19.251  1.00 17.86           C  
ATOM    146  CG2 VAL A  44     -38.868  57.051  20.109  1.00 19.35           C  
ATOM    147  N   GLY A  45     -34.626  56.193  21.520  1.00 15.26           N  
ATOM    148  CA  GLY A  45     -33.162  56.494  21.533  1.00 15.67           C  
ATOM    149  C   GLY A  45     -32.661  56.312  20.121  1.00 16.18           C  
ATOM    150  O   GLY A  45     -33.018  55.333  19.457  1.00 16.93           O  
ATOM    151  N   MET A  46     -31.880  57.258  19.629  1.00 15.08           N  
ATOM    152  CA  MET A  46     -31.418  57.125  18.235  1.00 15.04           C  
ATOM    153  C   MET A  46     -30.023  57.679  18.065  1.00 15.59           C  
ATOM    154  O   MET A  46     -29.684  58.704  18.665  1.00 15.86           O  
ATOM    155  CB  MET A  46     -32.416  57.848  17.299  1.00 16.96           C  
ATOM    156  CG  MET A  46     -32.123  57.696  15.780  1.00 17.80           C  
ATOM    157  SD  MET A  46     -30.893  58.888  15.136  1.00 21.32           S  
ATOM    158  CE  MET A  46     -31.737  60.446  15.376  1.00 24.01           C  
ATOM    159  N   ILE A  47     -29.215  56.976  17.267  1.00 16.09           N  
ATOM    160  CA  ILE A  47     -27.931  57.541  16.778  1.00 15.89           C  
ATOM    161  C   ILE A  47     -27.856  57.289  15.285  1.00 16.81           C  
ATOM    162  O   ILE A  47     -28.276  56.223  14.806  1.00 16.44           O  
ATOM    163  CB  ILE A  47     -26.702  56.894  17.463  1.00 17.12           C  
ATOM    164  CG1 ILE A  47     -26.539  57.420  18.891  1.00 20.67           C  
ATOM    165  CG2 ILE A  47     -25.387  57.169  16.623  1.00 20.09           C  
ATOM    166  CD1 ILE A  47     -25.833  58.821  18.945  1.00 24.78           C  
ATOM    167  N   GLU A  48     -27.385  58.299  14.541  1.00 15.56           N  
ATOM    168  CA  GLU A  48     -27.004  58.132  13.133  1.00 16.19           C  
ATOM    169  C   GLU A  48     -25.515  58.475  13.100  1.00 16.73           C  
ATOM    170  O   GLU A  48     -25.128  59.550  13.539  1.00 16.47           O  
ATOM    171  CB  GLU A  48     -27.789  59.115  12.262  1.00 17.35           C  
ATOM    172  CG  GLU A  48     -27.403  59.009  10.771  1.00 18.83           C  
ATOM    173  CD  GLU A  48     -27.918  60.183   9.954  1.00 20.78           C  
ATOM    174  OE1 GLU A  48     -27.914  61.335  10.442  1.00 22.34           O  
ATOM    175  OE2 GLU A  48     -28.395  59.925   8.835  1.00 23.05           O  
ATOM    176  N   MET A  49     -24.689  57.540  12.631  1.00 15.88           N  
ATOM    177  CA  MET A  49     -23.220  57.663  12.733  1.00 16.47           C  
ATOM    178  C   MET A  49     -22.612  57.412  11.359  1.00 16.66           C  
ATOM    179  O   MET A  49     -23.019  56.494  10.657  1.00 17.27           O  
ATOM    180  CB  MET A  49     -22.703  56.602  13.712  1.00 16.60           C  
ATOM    181  CG  MET A  49     -21.180  56.522  13.782  1.00 18.51           C  
ATOM    182  SD  MET A  49     -20.607  55.312  14.999  1.00 19.69           S  
ATOM    183  CE  MET A  49     -20.880  56.202  16.524  1.00 20.58           C  
ATOM    184  N   ASP A  50     -21.629  58.217  10.966  1.00 16.50           N  
ATOM    185  CA  ASP A  50     -20.903  57.921   9.743  1.00 17.64           C  
ATOM    186  C   ASP A  50     -20.060  56.673   9.918  1.00 18.06           C  
ATOM    187  O   ASP A  50     -19.278  56.558  10.867  1.00 17.76           O  
ATOM    188  CB  ASP A  50     -19.996  59.099   9.432  1.00 18.05           C  
ATOM    189  CG  ASP A  50     -19.272  58.932   8.122  1.00 20.52           C  
ATOM    190  OD1 ASP A  50     -19.939  58.840   7.058  1.00 21.68           O  
ATOM    191  OD2 ASP A  50     -18.026  58.869   8.150  1.00 26.03           O  
ATOM    192  N   LEU A  51     -20.197  55.725   8.995  1.00 18.24           N  
ATOM    193  CA  LEU A  51     -19.517  54.454   9.148  1.00 19.50           C  
ATOM    194  C   LEU A  51     -17.994  54.603   9.034  1.00 20.72           C  
ATOM    195  O   LEU A  51     -17.268  54.043   9.864  1.00 22.82           O  
ATOM    196  CB  LEU A  51     -20.060  53.427   8.126  1.00 19.64           C  
ATOM    197  CG  LEU A  51     -19.477  52.024   8.197  1.00 20.91           C  
ATOM    198  CD1 LEU A  51     -19.800  51.396   9.558  1.00 21.81           C  
ATOM    199  CD2 LEU A  51     -20.101  51.194   7.060  1.00 21.70           C  
ATOM    200  N   ALA A  52     -17.522  55.396   8.069  1.00 20.12           N  
ATOM    201  CA  ALA A  52     -16.070  55.514   7.824  1.00 21.86           C  
ATOM    202  C   ALA A  52     -15.384  56.191   8.997  1.00 22.25           C  
ATOM    203  O   ALA A  52     -14.397  55.657   9.528  1.00 24.16           O  
ATOM    204  CB  ALA A  52     -15.808  56.266   6.557  1.00 22.54           C  
ATOM    205  N   SER A  53     -15.934  57.324   9.421  1.00 21.25           N  
ATOM    206  CA  SER A  53     -15.250  58.203  10.381  1.00 20.65           C  
ATOM    207  C   SER A  53     -15.652  57.957  11.816  1.00 20.57           C  
ATOM    208  O   SER A  53     -14.931  58.368  12.737  1.00 21.95           O  
ATOM    209  CB  SER A  53     -15.501  59.678  10.039  1.00 20.92           C  
ATOM    210  OG  SER A  53     -16.850  60.052  10.377  1.00 20.98           O  
ATOM    211  N   GLY A  54     -16.839  57.376  12.013  1.00 19.07           N  
ATOM    212  CA  GLY A  54     -17.365  57.218  13.354  1.00 19.36           C  
ATOM    213  C   GLY A  54     -17.977  58.486  13.942  1.00 19.11           C  
ATOM    214  O   GLY A  54     -18.459  58.458  15.076  1.00 20.06           O  
ATOM    215  N   ARG A  55     -18.040  59.556  13.150  1.00 18.58           N  
ATOM    216  CA  ARG A  55     -18.663  60.809  13.606  1.00 18.82           C  
ATOM    217  C   ARG A  55     -20.160  60.627  13.857  1.00 18.35           C  
ATOM    218  O   ARG A  55     -20.866  59.984  13.064  1.00 18.51           O  
ATOM    219  CB  ARG A  55     -18.405  61.945  12.608  1.00 20.31           C  
ATOM    220  CG  ARG A  55     -16.932  62.336  12.586  1.00 26.97           C  
ATOM    221  CD  ARG A  55     -16.698  63.618  11.781  1.00 36.06           C  
ATOM    222  NE  ARG A  55     -15.496  64.326  12.233  1.00 45.98           N  
ATOM    223  CZ  ARG A  55     -15.491  65.319  13.126  1.00 48.73           C  
ATOM    224  NH1 ARG A  55     -16.627  65.746  13.671  1.00 51.45           N  
ATOM    225  NH2 ARG A  55     -14.348  65.893  13.476  1.00 50.43           N  
ATOM    226  N   THR A  56     -20.627  61.181  14.973  1.00 17.53           N  
ATOM    227  CA  THR A  56     -22.064  61.189  15.239  1.00 17.20           C  
ATOM    228  C   THR A  56     -22.723  62.334  14.489  1.00 17.77           C  
ATOM    229  O   THR A  56     -22.350  63.514  14.656  1.00 19.38           O  
ATOM    230  CB  THR A  56     -22.308  61.296  16.763  1.00 17.65           C  
ATOM    231  OG1 THR A  56     -21.740  60.140  17.405  1.00 20.33           O  
ATOM    232  CG2 THR A  56     -23.800  61.442  17.096  1.00 19.10           C  
ATOM    233  N   LEU A  57     -23.696  61.971  13.651  1.00 16.99           N  
ATOM    234  CA  LEU A  57     -24.390  62.925  12.779  1.00 17.64           C  
ATOM    235  C   LEU A  57     -25.711  63.408  13.356  1.00 17.99           C  
ATOM    236  O   LEU A  57     -26.041  64.590  13.224  1.00 19.88           O  
ATOM    237  CB  LEU A  57     -24.633  62.313  11.403  1.00 17.09           C  
ATOM    238  CG  LEU A  57     -23.403  61.728  10.704  1.00 17.28           C  
ATOM    239  CD1 LEU A  57     -23.839  61.044   9.400  1.00 19.26           C  
ATOM    240  CD2 LEU A  57     -22.348  62.805  10.431  1.00 20.62           C  
ATOM    241  N   THR A  58     -26.472  62.509  13.986  1.00 17.51           N  
ATOM    242  CA  THR A  58     -27.705  62.909  14.654  1.00 17.86           C  
ATOM    243  C   THR A  58     -27.824  62.032  15.890  1.00 17.35           C  
ATOM    244  O   THR A  58     -27.383  60.892  15.879  1.00 17.10           O  
ATOM    245  CB  THR A  58     -28.938  62.626  13.745  1.00 19.36           C  
ATOM    246  OG1 THR A  58     -28.644  63.022  12.399  1.00 22.77           O  
ATOM    247  CG2 THR A  58     -30.171  63.411  14.246  1.00 21.04           C  
ATOM    248  N   ALA A  59     -28.380  62.587  16.963  1.00 16.49           N  
ATOM    249  CA  ALA A  59     -28.476  61.844  18.232  1.00 16.66           C  
ATOM    250  C   ALA A  59     -29.705  62.260  19.006  1.00 17.21           C  
ATOM    251  O   ALA A  59     -30.095  63.444  19.000  1.00 17.84           O  
ATOM    252  CB  ALA A  59     -27.207  62.081  19.088  1.00 17.17           C  
ATOM    253  N   TRP A  60     -30.272  61.297  19.743  1.00 16.36           N  
ATOM    254  CA  TRP A  60     -31.397  61.588  20.629  1.00 15.38           C  
ATOM    255  C   TRP A  60     -31.394  60.565  21.744  1.00 16.33           C  
ATOM    256  O   TRP A  60     -31.354  59.358  21.492  1.00 15.75           O  
ATOM    257  CB  TRP A  60     -32.710  61.498  19.828  1.00 17.17           C  
ATOM    258  CG  TRP A  60     -33.914  61.696  20.636  1.00 16.43           C  
ATOM    259  CD1 TRP A  60     -34.678  60.718  21.192  1.00 16.51           C  
ATOM    260  CD2 TRP A  60     -34.523  62.928  20.976  1.00 17.86           C  
ATOM    261  NE1 TRP A  60     -35.729  61.258  21.861  1.00 16.74           N  
ATOM    262  CE2 TRP A  60     -35.667  62.622  21.756  1.00 18.26           C  
ATOM    263  CE3 TRP A  60     -34.217  64.272  20.711  1.00 20.60           C  
ATOM    264  CZ2 TRP A  60     -36.499  63.605  22.283  1.00 20.99           C  
ATOM    265  CZ3 TRP A  60     -35.072  65.257  21.234  1.00 21.06           C  
ATOM    266  CH2 TRP A  60     -36.187  64.903  22.009  1.00 20.09           C  
ATOM    267  N   ARG A  61     -31.429  61.052  22.981  1.00 15.36           N  
ATOM    268  CA  ARG A  61     -31.329  60.195  24.170  1.00 15.03           C  
ATOM    269  C   ARG A  61     -30.167  59.207  24.040  1.00 16.62           C  
ATOM    270  O   ARG A  61     -30.253  58.050  24.436  1.00 16.46           O  
ATOM    271  CB  ARG A  61     -32.667  59.509  24.470  1.00 15.76           C  
ATOM    272  CG  ARG A  61     -33.781  60.487  24.804  1.00 15.04           C  
ATOM    273  CD  ARG A  61     -34.976  59.686  25.326  1.00 15.82           C  
ATOM    274  NE  ARG A  61     -36.164  60.527  25.338  1.00 15.69           N  
ATOM    275  CZ  ARG A  61     -36.422  61.478  26.236  1.00 18.11           C  
ATOM    276  NH1 ARG A  61     -35.612  61.669  27.286  1.00 19.14           N  
ATOM    277  NH2 ARG A  61     -37.528  62.227  26.099  1.00 18.96           N  
ATOM    278  N   ALA A  62     -29.050  59.691  23.480  1.00 17.96           N  
ATOM    279  CA  ALA A  62     -27.983  58.776  23.054  1.00 19.66           C  
ATOM    280  C   ALA A  62     -27.255  58.122  24.215  1.00 17.95           C  
ATOM    281  O   ALA A  62     -26.593  57.073  24.028  1.00 17.55           O  
ATOM    282  CB  ALA A  62     -27.000  59.517  22.209  1.00 22.35           C  
ATOM    283  N   ASP A  63     -27.340  58.751  25.390  1.00 16.78           N  
ATOM    284  CA  ASP A  63     -26.718  58.208  26.574  1.00 16.95           C  
ATOM    285  C   ASP A  63     -27.684  57.556  27.563  1.00 17.33           C  
ATOM    286  O   ASP A  63     -27.275  57.159  28.664  1.00 17.65           O  
ATOM    287  CB  ASP A  63     -25.920  59.305  27.289  1.00 18.87           C  
ATOM    288  CG  ASP A  63     -24.712  59.760  26.495  1.00 23.86           C  
ATOM    289  OD1 ASP A  63     -24.111  58.968  25.715  1.00 24.59           O  
ATOM    290  OD2 ASP A  63     -24.363  60.952  26.671  1.00 31.42           O  
ATOM    291  N   GLU A  64     -28.943  57.367  27.154  1.00 16.36           N  
ATOM    292  CA  GLU A  64     -29.904  56.674  28.015  1.00 15.68           C  
ATOM    293  C   GLU A  64     -29.880  55.190  27.710  1.00 15.99           C  
ATOM    294  O   GLU A  64     -29.624  54.792  26.555  1.00 16.67           O  
ATOM    295  CB  GLU A  64     -31.337  57.194  27.768  1.00 16.11           C  
ATOM    296  CG  GLU A  64     -31.539  58.669  28.207  1.00 15.65           C  
ATOM    297  CD  GLU A  64     -33.004  59.074  28.296  1.00 17.17           C  
ATOM    298  OE1 GLU A  64     -33.867  58.188  28.446  1.00 19.43           O  
ATOM    299  OE2 GLU A  64     -33.256  60.295  28.234  1.00 18.15           O  
ATOM    300  N   ARG A  65     -30.163  54.380  28.732  1.00 15.76           N  
ATOM    301  CA  ARG A  65     -30.191  52.939  28.541  1.00 16.15           C  
ATOM    302  C   ARG A  65     -31.514  52.450  27.979  1.00 16.44           C  
ATOM    303  O   ARG A  65     -32.617  52.912  28.379  1.00 16.94           O  
ATOM    304  CB  ARG A  65     -29.865  52.191  29.842  1.00 16.53           C  
ATOM    305  CG  ARG A  65     -28.414  52.374  30.292  1.00 17.99           C  
ATOM    306  CD  ARG A  65     -28.171  51.539  31.538  1.00 16.82           C  
ATOM    307  NE  ARG A  65     -26.736  51.587  31.903  1.00 19.59           N  
ATOM    308  CZ  ARG A  65     -25.795  50.794  31.376  1.00 20.84           C  
ATOM    309  NH1 ARG A  65     -26.101  49.875  30.450  1.00 18.51           N  
ATOM    310  NH2 ARG A  65     -24.524  50.949  31.742  1.00 23.01           N  
ATOM    311  N   PHE A  66     -31.381  51.477  27.078  1.00 15.52           N  
ATOM    312  CA  PHE A  66     -32.522  50.791  26.476  1.00 15.96           C  
ATOM    313  C   PHE A  66     -32.239  49.303  26.497  1.00 15.58           C  
ATOM    314  O   PHE A  66     -31.115  48.895  26.244  1.00 16.30           O  
ATOM    315  CB  PHE A  66     -32.676  51.241  25.008  1.00 16.89           C  
ATOM    316  CG  PHE A  66     -33.130  52.660  24.864  1.00 16.42           C  
ATOM    317  CD1 PHE A  66     -32.200  53.705  24.935  1.00 15.31           C  
ATOM    318  CD2 PHE A  66     -34.491  52.967  24.626  1.00 15.93           C  
ATOM    319  CE1 PHE A  66     -32.617  55.031  24.779  1.00 15.85           C  
ATOM    320  CE2 PHE A  66     -34.898  54.298  24.494  1.00 15.68           C  
ATOM    321  CZ  PHE A  66     -33.955  55.327  24.584  1.00 15.87           C  
ATOM    322  N   PRO A  67     -33.274  48.473  26.704  1.00 15.66           N  
ATOM    323  CA  PRO A  67     -33.092  47.033  26.515  1.00 16.69           C  
ATOM    324  C   PRO A  67     -32.637  46.712  25.101  1.00 17.33           C  
ATOM    325  O   PRO A  67     -33.227  47.207  24.124  1.00 16.91           O  
ATOM    326  CB  PRO A  67     -34.512  46.475  26.723  1.00 18.15           C  
ATOM    327  CG  PRO A  67     -35.288  47.538  27.386  1.00 20.67           C  
ATOM    328  CD  PRO A  67     -34.668  48.848  26.978  1.00 16.60           C  
ATOM    329  N   MET A  68     -31.617  45.869  24.976  1.00 16.27           N  
ATOM    330  CA  MET A  68     -31.139  45.458  23.657  1.00 16.37           C  
ATOM    331  C   MET A  68     -32.078  44.493  22.959  1.00 16.57           C  
ATOM    332  O   MET A  68     -32.170  44.480  21.724  1.00 16.99           O  
ATOM    333  CB  MET A  68     -29.794  44.757  23.756  1.00 18.22           C  
ATOM    334  CG  MET A  68     -28.625  45.699  23.988  1.00 16.95           C  
ATOM    335  SD  MET A  68     -27.062  44.829  24.010  1.00 18.55           S  
ATOM    336  CE  MET A  68     -27.141  44.045  25.637  1.00 19.05           C  
ATOM    337  N   MET A  69     -32.742  43.640  23.743  1.00 16.21           N  
ATOM    338  CA  MET A  69     -33.525  42.535  23.140  1.00 16.19           C  
ATOM    339  C   MET A  69     -32.611  41.805  22.149  1.00 15.62           C  
ATOM    340  O   MET A  69     -31.403  41.683  22.372  1.00 17.29           O  
ATOM    341  CB  MET A  69     -34.780  43.085  22.442  1.00 16.65           C  
ATOM    342  CG  MET A  69     -35.588  44.040  23.353  1.00 17.04           C  
ATOM    343  SD  MET A  69     -36.556  45.256  22.389  1.00 17.77           S  
ATOM    344  CE  MET A  69     -35.270  46.222  21.629  1.00 19.15           C  
ATOM    345  N   SER A  70     -33.176  41.307  21.053  1.00 16.94           N  
ATOM    346  CA  SER A  70     -32.372  40.478  20.142  1.00 16.17           C  
ATOM    347  C   SER A  70     -31.246  41.223  19.427  1.00 16.24           C  
ATOM    348  O   SER A  70     -30.413  40.585  18.768  1.00 17.05           O  
ATOM    349  CB  SER A  70     -33.252  39.753  19.128  1.00 17.26           C  
ATOM    350  OG  SER A  70     -33.983  38.680  19.754  1.00 18.13           O  
ATOM    351  N   THR A  71     -31.183  42.553  19.557  1.00 16.85           N  
ATOM    352  CA  THR A  71     -30.084  43.266  18.903  1.00 16.67           C  
ATOM    353  C   THR A  71     -28.758  42.861  19.512  1.00 16.58           C  
ATOM    354  O   THR A  71     -27.723  43.025  18.878  1.00 17.49           O  
ATOM    355  CB  THR A  71     -30.192  44.811  18.905  1.00 16.85           C  
ATOM    356  OG1 THR A  71     -30.107  45.317  20.247  1.00 17.62           O  
ATOM    357  CG2 THR A  71     -31.486  45.264  18.271  1.00 16.98           C  
ATOM    358  N   PHE A  72     -28.770  42.269  20.710  1.00 16.16           N  
ATOM    359  CA  PHE A  72     -27.497  41.842  21.313  1.00 16.79           C  
ATOM    360  C   PHE A  72     -26.830  40.734  20.500  1.00 17.67           C  
ATOM    361  O   PHE A  72     -25.636  40.498  20.650  1.00 18.03           O  
ATOM    362  CB  PHE A  72     -27.703  41.385  22.768  1.00 17.52           C  
ATOM    363  CG  PHE A  72     -27.941  39.905  22.937  1.00 16.20           C  
ATOM    364  CD1 PHE A  72     -26.865  39.022  23.124  1.00 16.97           C  
ATOM    365  CD2 PHE A  72     -29.248  39.389  22.936  1.00 16.48           C  
ATOM    366  CE1 PHE A  72     -27.083  37.655  23.312  1.00 18.07           C  
ATOM    367  CE2 PHE A  72     -29.470  38.002  23.117  1.00 17.36           C  
ATOM    368  CZ  PHE A  72     -28.375  37.139  23.278  1.00 19.24           C  
ATOM    369  N   LYS A  73     -27.613  40.049  19.663  1.00 16.28           N  
ATOM    370  CA  LYS A  73     -27.095  38.873  18.959  1.00 16.68           C  
ATOM    371  C   LYS A  73     -25.998  39.205  17.947  1.00 17.64           C  
ATOM    372  O   LYS A  73     -25.211  38.312  17.577  1.00 18.97           O  
ATOM    373  CB  LYS A  73     -28.252  38.089  18.332  1.00 16.31           C  
ATOM    374  CG  LYS A  73     -29.138  37.477  19.449  1.00 15.56           C  
ATOM    375  CD  LYS A  73     -30.472  36.951  18.919  1.00 16.77           C  
ATOM    376  CE  LYS A  73     -31.359  36.542  20.083  1.00 17.43           C  
ATOM    377  NZ  LYS A  73     -32.712  36.194  19.591  1.00 19.70           N  
ATOM    378  N   VAL A  74     -25.933  40.460  17.497  1.00 17.93           N  
ATOM    379  CA  VAL A  74     -24.816  40.880  16.627  1.00 17.90           C  
ATOM    380  C   VAL A  74     -23.528  40.884  17.439  1.00 17.93           C  
ATOM    381  O   VAL A  74     -22.496  40.433  16.958  1.00 18.80           O  
ATOM    382  CB  VAL A  74     -25.074  42.265  15.986  1.00 19.55           C  
ATOM    383  CG1 VAL A  74     -23.849  42.706  15.150  1.00 21.11           C  
ATOM    384  CG2 VAL A  74     -26.304  42.170  15.097  1.00 22.89           C  
ATOM    385  N   VAL A  75     -23.593  41.406  18.661  1.00 17.66           N  
ATOM    386  CA  VAL A  75     -22.434  41.377  19.554  1.00 18.47           C  
ATOM    387  C   VAL A  75     -22.035  39.935  19.875  1.00 17.62           C  
ATOM    388  O   VAL A  75     -20.851  39.587  19.841  1.00 17.94           O  
ATOM    389  CB  VAL A  75     -22.713  42.161  20.839  1.00 19.28           C  
ATOM    390  CG1 VAL A  75     -21.491  42.112  21.790  1.00 21.38           C  
ATOM    391  CG2 VAL A  75     -23.015  43.622  20.477  1.00 21.44           C  
ATOM    392  N   LEU A  76     -23.029  39.104  20.173  1.00 17.39           N  
ATOM    393  CA  LEU A  76     -22.795  37.692  20.460  1.00 17.35           C  
ATOM    394  C   LEU A  76     -22.028  37.007  19.329  1.00 18.49           C  
ATOM    395  O   LEU A  76     -21.006  36.347  19.546  1.00 18.33           O  
ATOM    396  CB  LEU A  76     -24.152  36.999  20.662  1.00 16.87           C  
ATOM    397  CG  LEU A  76     -24.125  35.484  20.808  1.00 16.84           C  
ATOM    398  CD1 LEU A  76     -23.272  35.082  22.010  1.00 19.65           C  
ATOM    399  CD2 LEU A  76     -25.548  35.003  20.965  1.00 19.24           C  
ATOM    400  N   CYS A  77     -22.520  37.149  18.107  1.00 17.94           N  
ATOM    401  CA  CYS A  77     -21.820  36.487  17.003  1.00 18.05           C  
ATOM    402  C   CYS A  77     -20.487  37.156  16.660  1.00 17.95           C  
ATOM    403  O   CYS A  77     -19.594  36.493  16.119  1.00 17.99           O  
ATOM    404  CB  CYS A  77     -22.744  36.321  15.812  1.00 18.58           C  
ATOM    405  SG  CYS A  77     -23.993  35.033  16.188  1.00 20.32           S  
ATOM    406  N   GLY A  78     -20.334  38.438  16.995  1.00 17.65           N  
ATOM    407  CA  GLY A  78     -19.008  39.077  16.958  1.00 18.48           C  
ATOM    408  C   GLY A  78     -18.035  38.365  17.886  1.00 18.32           C  
ATOM    409  O   GLY A  78     -16.878  38.109  17.507  1.00 19.64           O  
ATOM    410  N   ALA A  79     -18.506  38.006  19.077  1.00 17.96           N  
ATOM    411  CA  ALA A  79     -17.647  37.328  20.064  1.00 18.93           C  
ATOM    412  C   ALA A  79     -17.302  35.922  19.591  1.00 18.93           C  
ATOM    413  O   ALA A  79     -16.166  35.450  19.779  1.00 19.16           O  
ATOM    414  CB  ALA A  79     -18.326  37.267  21.418  1.00 18.26           C  
ATOM    415  N   VAL A  80     -18.260  35.260  18.944  1.00 18.30           N  
ATOM    416  CA  VAL A  80     -18.038  33.933  18.392  1.00 17.99           C  
ATOM    417  C   VAL A  80     -16.995  33.999  17.291  1.00 18.30           C  
ATOM    418  O   VAL A  80     -16.054  33.197  17.251  1.00 18.70           O  
ATOM    419  CB  VAL A  80     -19.371  33.351  17.837  1.00 17.36           C  
ATOM    420  CG1 VAL A  80     -19.125  32.080  17.001  1.00 18.29           C  
ATOM    421  CG2 VAL A  80     -20.365  33.063  19.004  1.00 19.01           C  
ATOM    422  N   LEU A  81     -17.135  34.983  16.410  1.00 17.81           N  
ATOM    423  CA  LEU A  81     -16.161  35.136  15.320  1.00 17.58           C  
ATOM    424  C   LEU A  81     -14.769  35.510  15.814  1.00 18.66           C  
ATOM    425  O   LEU A  81     -13.756  35.132  15.190  1.00 19.27           O  
ATOM    426  CB  LEU A  81     -16.666  36.144  14.292  1.00 17.95           C  
ATOM    427  CG  LEU A  81     -17.882  35.706  13.486  1.00 17.01           C  
ATOM    428  CD1 LEU A  81     -18.511  36.909  12.810  1.00 18.04           C  
ATOM    429  CD2 LEU A  81     -17.501  34.643  12.441  1.00 19.90           C  
ATOM    430  N   ALA A  82     -14.700  36.281  16.894  1.00 19.31           N  
ATOM    431  CA  ALA A  82     -13.398  36.570  17.520  1.00 19.48           C  
ATOM    432  C   ALA A  82     -12.713  35.278  17.983  1.00 20.53           C  
ATOM    433  O   ALA A  82     -11.485  35.131  17.841  1.00 21.36           O  
ATOM    434  CB  ALA A  82     -13.575  37.537  18.678  1.00 20.23           C  
ATOM    435  N   ARG A  83     -13.504  34.330  18.484  1.00 20.98           N  
ATOM    436  CA  ARG A  83     -12.944  33.027  18.889  1.00 21.60           C  
ATOM    437  C   ARG A  83     -12.485  32.243  17.658  1.00 21.97           C  
ATOM    438  O   ARG A  83     -11.452  31.562  17.694  1.00 21.66           O  
ATOM    439  CB  ARG A  83     -13.954  32.226  19.731  1.00 21.34           C  
ATOM    440  CG  ARG A  83     -14.228  32.868  21.078  1.00 22.49           C  
ATOM    441  CD  ARG A  83     -15.153  32.022  21.992  1.00 25.53           C  
ATOM    442  NE  ARG A  83     -14.356  31.003  22.723  1.00 32.63           N  
ATOM    443  CZ  ARG A  83     -14.495  29.692  22.569  1.00 31.08           C  
ATOM    444  NH1 ARG A  83     -15.404  29.198  21.737  1.00 33.00           N  
ATOM    445  NH2 ARG A  83     -13.722  28.860  23.239  1.00 35.49           N  
ATOM    446  N   VAL A  84     -13.271  32.302  16.575  1.00 20.51           N  
ATOM    447  CA  VAL A  84     -12.872  31.676  15.301  1.00 20.65           C  
ATOM    448  C   VAL A  84     -11.526  32.227  14.807  1.00 20.87           C  
ATOM    449  O   VAL A  84     -10.594  31.464  14.473  1.00 21.07           O  
ATOM    450  CB  VAL A  84     -13.957  31.863  14.198  1.00 20.19           C  
ATOM    451  CG1 VAL A  84     -13.468  31.285  12.868  1.00 20.81           C  
ATOM    452  CG2 VAL A  84     -15.247  31.165  14.600  1.00 20.39           C  
ATOM    453  N   ASP A  85     -11.414  33.547  14.786  1.00 21.38           N  
ATOM    454  CA  ASP A  85     -10.169  34.195  14.350  1.00 21.34           C  
ATOM    455  C   ASP A  85      -8.976  33.729  15.176  1.00 22.06           C  
ATOM    456  O   ASP A  85      -7.851  33.607  14.655  1.00 23.12           O  
ATOM    457  CB  ASP A  85     -10.285  35.704  14.491  1.00 20.60           C  
ATOM    458  CG  ASP A  85     -11.250  36.321  13.484  1.00 20.65           C  
ATOM    459  OD1 ASP A  85     -11.589  35.674  12.477  1.00 22.86           O  
ATOM    460  OD2 ASP A  85     -11.620  37.486  13.700  1.00 22.00           O  
ATOM    461  N   ALA A  86      -9.212  33.489  16.459  1.00 22.17           N  
ATOM    462  CA  ALA A  86      -8.130  33.109  17.389  1.00 22.30           C  
ATOM    463  C   ALA A  86      -7.813  31.619  17.338  1.00 23.60           C  
ATOM    464  O   ALA A  86      -6.857  31.163  17.991  1.00 24.32           O  
ATOM    465  CB  ALA A  86      -8.483  33.535  18.813  1.00 22.60           C  
ATOM    466  N   GLY A  87      -8.599  30.864  16.565  1.00 23.64           N  
ATOM    467  CA  GLY A  87      -8.426  29.406  16.451  1.00 24.23           C  
ATOM    468  C   GLY A  87      -9.034  28.623  17.603  1.00 24.66           C  
ATOM    469  O   GLY A  87      -8.687  27.451  17.821  1.00 25.66           O  
ATOM    470  N   ASP A  88      -9.941  29.263  18.339  1.00 24.24           N  
ATOM    471  CA  ASP A  88     -10.580  28.668  19.511  1.00 23.92           C  
ATOM    472  C   ASP A  88     -12.001  28.175  19.223  1.00 24.11           C  
ATOM    473  O   ASP A  88     -12.662  27.600  20.089  1.00 24.63           O  
ATOM    474  CB  ASP A  88     -10.611  29.681  20.657  1.00 24.92           C  
ATOM    475  CG  ASP A  88      -9.237  29.971  21.219  1.00 27.33           C  
ATOM    476  OD1 ASP A  88      -8.404  29.049  21.247  1.00 29.98           O  
ATOM    477  OD2 ASP A  88      -9.000  31.119  21.641  1.00 29.94           O  
ATOM    478  N   GLU A  89     -12.457  28.404  17.998  1.00 22.80           N  
ATOM    479  CA  GLU A  89     -13.799  28.008  17.577  1.00 21.97           C  
ATOM    480  C   GLU A  89     -13.763  27.775  16.079  1.00 22.17           C  
ATOM    481  O   GLU A  89     -12.891  28.302  15.384  1.00 22.02           O  
ATOM    482  CB  GLU A  89     -14.800  29.131  17.903  1.00 21.39           C  
ATOM    483  CG  GLU A  89     -16.261  28.814  17.583  1.00 22.32           C  
ATOM    484  CD  GLU A  89     -16.728  27.590  18.327  1.00 23.65           C  
ATOM    485  OE1 GLU A  89     -16.485  26.467  17.822  1.00 24.21           O  
ATOM    486  OE2 GLU A  89     -17.329  27.752  19.414  1.00 23.56           O  
ATOM    487  N   GLN A  90     -14.709  26.977  15.599  1.00 21.08           N  
ATOM    488  CA  GLN A  90     -14.890  26.750  14.180  1.00 21.97           C  
ATOM    489  C   GLN A  90     -16.363  26.893  13.852  1.00 21.46           C  
ATOM    490  O   GLN A  90     -17.208  26.324  14.551  1.00 21.73           O  
ATOM    491  CB  GLN A  90     -14.447  25.330  13.813  1.00 22.15           C  
ATOM    492  CG  GLN A  90     -12.992  25.011  14.193  1.00 24.27           C  
ATOM    493  CD  GLN A  90     -12.815  24.631  15.659  1.00 26.88           C  
ATOM    494  OE1 GLN A  90     -11.839  25.032  16.302  1.00 32.06           O  
ATOM    495  NE2 GLN A  90     -13.753  23.857  16.196  1.00 26.01           N  
ATOM    496  N   LEU A  91     -16.681  27.617  12.785  1.00 21.27           N  
ATOM    497  CA  LEU A  91     -18.091  27.734  12.391  1.00 21.03           C  
ATOM    498  C   LEU A  91     -18.711  26.380  12.034  1.00 21.03           C  
ATOM    499  O   LEU A  91     -19.923  26.200  12.106  1.00 20.87           O  
ATOM    500  CB  LEU A  91     -18.279  28.735  11.255  1.00 21.30           C  
ATOM    501  CG  LEU A  91     -17.948  30.188  11.594  1.00 22.21           C  
ATOM    502  CD1 LEU A  91     -18.302  31.046  10.387  1.00 24.12           C  
ATOM    503  CD2 LEU A  91     -18.707  30.668  12.834  1.00 21.64           C  
ATOM    504  N   GLU A  92     -17.871  25.423  11.646  1.00 21.26           N  
ATOM    505  CA  GLU A  92     -18.341  24.101  11.236  1.00 22.37           C  
ATOM    506  C   GLU A  92     -18.551  23.156  12.410  1.00 22.04           C  
ATOM    507  O   GLU A  92     -19.042  22.037  12.223  1.00 22.65           O  
ATOM    508  CB  GLU A  92     -17.357  23.490  10.223  1.00 23.67           C  
ATOM    509  CG  GLU A  92     -17.155  24.346   8.966  1.00 27.73           C  
ATOM    510  CD  GLU A  92     -16.161  25.529   9.121  1.00 32.90           C  
ATOM    511  OE1 GLU A  92     -15.422  25.641  10.133  1.00 27.31           O  
ATOM    512  OE2 GLU A  92     -16.122  26.365   8.185  1.00 37.93           O  
ATOM    513  N   ARG A  93     -18.190  23.592  13.617  1.00 21.53           N  
ATOM    514  CA  ARG A  93     -18.284  22.726  14.785  1.00 21.56           C  
ATOM    515  C   ARG A  93     -19.738  22.450  15.111  1.00 22.11           C  
ATOM    516  O   ARG A  93     -20.535  23.382  15.218  1.00 20.86           O  
ATOM    517  CB  ARG A  93     -17.580  23.341  15.995  1.00 21.65           C  
ATOM    518  CG  ARG A  93     -17.635  22.439  17.231  1.00 22.52           C  
ATOM    519  CD  ARG A  93     -16.747  22.961  18.346  1.00 23.51           C  
ATOM    520  NE  ARG A  93     -17.279  24.185  18.963  1.00 24.31           N  
ATOM    521  CZ  ARG A  93     -18.108  24.211  20.002  1.00 25.93           C  
ATOM    522  NH1 ARG A  93     -18.542  23.081  20.549  1.00 28.79           N  
ATOM    523  NH2 ARG A  93     -18.508  25.374  20.499  1.00 26.10           N  
ATOM    524  N   LYS A  94     -20.081  21.171  15.252  1.00 23.51           N  
ATOM    525  CA  LYS A  94     -21.459  20.768  15.526  1.00 24.28           C  
ATOM    526  C   LYS A  94     -21.763  20.762  17.016  1.00 23.74           C  
ATOM    527  O   LYS A  94     -21.032  20.165  17.816  1.00 24.20           O  
ATOM    528  CB  LYS A  94     -21.744  19.387  14.922  1.00 25.71           C  
ATOM    529  CG  LYS A  94     -23.216  19.152  14.628  1.00 31.31           C  
ATOM    530  CD  LYS A  94     -23.399  18.705  13.190  1.00 38.05           C  
ATOM    531  CE  LYS A  94     -24.828  18.897  12.730  1.00 41.05           C  
ATOM    532  NZ  LYS A  94     -25.618  17.647  12.872  1.00 44.21           N  
ATOM    533  N   ILE A  95     -22.831  21.464  17.389  1.00 22.70           N  
ATOM    534  CA  ILE A  95     -23.315  21.468  18.750  1.00 22.41           C  
ATOM    535  C   ILE A  95     -24.589  20.628  18.861  1.00 22.22           C  
ATOM    536  O   ILE A  95     -25.540  20.807  18.102  1.00 22.16           O  
ATOM    537  CB  ILE A  95     -23.597  22.912  19.228  1.00 23.00           C  
ATOM    538  CG1 ILE A  95     -22.271  23.690  19.297  1.00 24.80           C  
ATOM    539  CG2 ILE A  95     -24.315  22.908  20.573  1.00 24.96           C  
ATOM    540  CD1 ILE A  95     -22.462  25.129  19.694  1.00 28.86           C  
ATOM    541  N   HIS A  96     -24.602  19.717  19.823  1.00 22.67           N  
ATOM    542  CA  HIS A  96     -25.766  18.880  20.052  1.00 23.50           C  
ATOM    543  C   HIS A  96     -26.406  19.380  21.320  1.00 22.73           C  
ATOM    544  O   HIS A  96     -25.711  19.833  22.232  1.00 24.88           O  
ATOM    545  CB  HIS A  96     -25.328  17.427  20.193  1.00 24.13           C  
ATOM    546  CG  HIS A  96     -24.694  16.886  18.950  1.00 25.80           C  
ATOM    547  ND1 HIS A  96     -25.431  16.372  17.906  1.00 30.05           N  
ATOM    548  CD2 HIS A  96     -23.397  16.835  18.558  1.00 28.82           C  
ATOM    549  CE1 HIS A  96     -24.613  15.990  16.939  1.00 30.82           C  
ATOM    550  NE2 HIS A  96     -23.374  16.262  17.310  1.00 30.89           N  
ATOM    551  N   TYR A  97     -27.732  19.385  21.349  1.00 21.41           N  
ATOM    552  CA  TYR A  97     -28.441  19.964  22.483  1.00 20.20           C  
ATOM    553  C   TYR A  97     -29.701  19.172  22.763  1.00 20.48           C  
ATOM    554  O   TYR A  97     -29.966  18.144  22.121  1.00 21.70           O  
ATOM    555  CB  TYR A  97     -28.749  21.460  22.241  1.00 19.53           C  
ATOM    556  CG  TYR A  97     -29.390  21.753  20.905  1.00 18.83           C  
ATOM    557  CD1 TYR A  97     -28.619  21.938  19.750  1.00 20.14           C  
ATOM    558  CD2 TYR A  97     -30.776  21.876  20.793  1.00 19.01           C  
ATOM    559  CE1 TYR A  97     -29.223  22.220  18.521  1.00 19.10           C  
ATOM    560  CE2 TYR A  97     -31.381  22.154  19.570  1.00 18.31           C  
ATOM    561  CZ  TYR A  97     -30.592  22.347  18.445  1.00 18.37           C  
ATOM    562  OH  TYR A  97     -31.178  22.619  17.224  1.00 19.12           O  
ATOM    563  N   ARG A  98     -30.466  19.641  23.738  1.00 20.08           N  
ATOM    564  CA  ARG A  98     -31.516  18.835  24.338  1.00 20.79           C  
ATOM    565  C   ARG A  98     -32.784  19.642  24.590  1.00 20.04           C  
ATOM    566  O   ARG A  98     -32.768  20.856  24.492  1.00 19.45           O  
ATOM    567  CB  ARG A  98     -30.987  18.239  25.637  1.00 22.39           C  
ATOM    568  CG  ARG A  98     -29.964  17.120  25.409  1.00 26.86           C  
ATOM    569  CD  ARG A  98     -30.652  15.831  24.923  1.00 37.10           C  
ATOM    570  NE  ARG A  98     -32.080  15.827  25.248  1.00 43.19           N  
ATOM    571  CZ  ARG A  98     -33.065  15.875  24.353  1.00 42.37           C  
ATOM    572  NH1 ARG A  98     -32.798  15.878  23.049  1.00 45.89           N  
ATOM    573  NH2 ARG A  98     -34.317  15.910  24.767  1.00 42.63           N  
ATOM    574  N   GLN A  99     -33.885  18.980  24.939  1.00 19.22           N  
ATOM    575  CA  GLN A  99     -35.106  19.724  25.266  1.00 19.07           C  
ATOM    576  C   GLN A  99     -34.896  20.776  26.319  1.00 19.99           C  
ATOM    577  O   GLN A  99     -35.510  21.834  26.253  1.00 20.74           O  
ATOM    578  CB  GLN A  99     -36.220  18.787  25.749  1.00 19.84           C  
ATOM    579  CG  GLN A  99     -36.970  18.139  24.610  1.00 20.37           C  
ATOM    580  CD  GLN A  99     -37.828  19.116  23.791  1.00 21.91           C  
ATOM    581  OE1 GLN A  99     -38.111  20.247  24.199  1.00 24.65           O  
ATOM    582  NE2 GLN A  99     -38.258  18.659  22.626  1.00 25.43           N  
ATOM    583  N   GLN A 100     -34.061  20.487  27.314  1.00 20.65           N  
ATOM    584  CA  GLN A 100     -33.846  21.455  28.385  1.00 21.86           C  
ATOM    585  C   GLN A 100     -33.341  22.774  27.835  1.00 20.96           C  
ATOM    586  O   GLN A 100     -33.516  23.817  28.465  1.00 23.09           O  
ATOM    587  CB  GLN A 100     -32.892  20.917  29.453  1.00 23.19           C  
ATOM    588  CG  GLN A 100     -31.511  20.554  28.953  1.00 27.16           C  
ATOM    589  CD  GLN A 100     -30.686  19.853  30.013  1.00 33.25           C  
ATOM    590  OE1 GLN A 100     -30.854  18.655  30.253  1.00 36.74           O  
ATOM    591  NE2 GLN A 100     -29.764  20.587  30.630  1.00 35.79           N  
ATOM    592  N   ASP A 101     -32.703  22.726  26.667  1.00 19.63           N  
ATOM    593  CA  ASP A 101     -32.105  23.937  26.084  1.00 18.80           C  
ATOM    594  C   ASP A 101     -33.096  24.782  25.330  1.00 18.85           C  
ATOM    595  O   ASP A 101     -32.777  25.929  24.951  1.00 19.95           O  
ATOM    596  CB  ASP A 101     -30.971  23.565  25.135  1.00 19.30           C  
ATOM    597  CG  ASP A 101     -29.846  22.871  25.850  1.00 21.82           C  
ATOM    598  OD1 ASP A 101     -29.190  23.539  26.695  1.00 23.61           O  
ATOM    599  OD2 ASP A 101     -29.603  21.678  25.576  1.00 22.40           O  
ATOM    600  N   LEU A 102     -34.291  24.248  25.077  1.00 18.26           N  
ATOM    601  CA  LEU A 102     -35.216  24.957  24.200  1.00 18.33           C  
ATOM    602  C   LEU A 102     -36.096  25.924  24.978  1.00 19.54           C  
ATOM    603  O   LEU A 102     -36.824  25.543  25.908  1.00 20.17           O  
ATOM    604  CB  LEU A 102     -36.080  23.971  23.391  1.00 18.21           C  
ATOM    605  CG  LEU A 102     -35.329  23.167  22.326  1.00 19.08           C  
ATOM    606  CD1 LEU A 102     -36.266  22.172  21.647  1.00 19.00           C  
ATOM    607  CD2 LEU A 102     -34.733  24.038  21.274  1.00 19.79           C  
ATOM    608  N   VAL A 103     -36.027  27.187  24.568  1.00 18.61           N  
ATOM    609  CA  VAL A 103     -36.951  28.210  25.023  1.00 19.63           C  
ATOM    610  C   VAL A 103     -37.837  28.715  23.872  1.00 19.35           C  
ATOM    611  O   VAL A 103     -37.697  28.290  22.720  1.00 19.61           O  
ATOM    612  CB  VAL A 103     -36.176  29.393  25.675  1.00 19.37           C  
ATOM    613  CG1 VAL A 103     -35.374  28.894  26.868  1.00 21.74           C  
ATOM    614  CG2 VAL A 103     -35.254  30.080  24.647  1.00 18.97           C  
ATOM    615  N   ASP A 104     -38.765  29.610  24.184  1.00 19.17           N  
ATOM    616  CA  ASP A 104     -39.688  30.126  23.176  1.00 20.24           C  
ATOM    617  C   ASP A 104     -38.992  30.891  22.045  1.00 19.64           C  
ATOM    618  O   ASP A 104     -37.837  31.292  22.171  1.00 20.09           O  
ATOM    619  CB  ASP A 104     -40.809  30.951  23.820  1.00 21.11           C  
ATOM    620  CG  ASP A 104     -40.302  32.029  24.733  1.00 24.20           C  
ATOM    621  OD1 ASP A 104     -39.416  31.765  25.567  1.00 26.81           O  
ATOM    622  OD2 ASP A 104     -40.884  33.136  24.707  1.00 32.12           O  
ATOM    623  N   TYR A 105     -39.685  31.056  20.926  1.00 18.75           N  
ATOM    624  CA  TYR A 105     -39.161  31.766  19.762  1.00 18.76           C  
ATOM    625  C   TYR A 105     -37.915  31.068  19.209  1.00 18.68           C  
ATOM    626  O   TYR A 105     -36.898  31.710  18.940  1.00 19.21           O  
ATOM    627  CB  TYR A 105     -38.879  33.259  20.105  1.00 20.08           C  
ATOM    628  CG  TYR A 105     -40.146  34.085  20.233  1.00 20.72           C  
ATOM    629  CD1 TYR A 105     -40.875  34.414  19.106  1.00 23.07           C  
ATOM    630  CD2 TYR A 105     -40.586  34.553  21.474  1.00 20.85           C  
ATOM    631  CE1 TYR A 105     -42.035  35.163  19.178  1.00 25.64           C  
ATOM    632  CE2 TYR A 105     -41.757  35.339  21.561  1.00 20.56           C  
ATOM    633  CZ  TYR A 105     -42.458  35.641  20.405  1.00 23.74           C  
ATOM    634  OH  TYR A 105     -43.627  36.377  20.434  1.00 24.14           O  
ATOM    635  N   SER A 106     -38.052  29.758  18.952  1.00 18.64           N  
ATOM    636  CA  SER A 106     -36.904  28.956  18.500  1.00 17.19           C  
ATOM    637  C   SER A 106     -37.231  28.075  17.279  1.00 17.49           C  
ATOM    638  O   SER A 106     -37.100  26.843  17.337  1.00 18.14           O  
ATOM    639  CB  SER A 106     -36.414  28.096  19.655  1.00 18.20           C  
ATOM    640  OG  SER A 106     -35.976  28.953  20.708  1.00 19.43           O  
ATOM    641  N   PRO A 107     -37.662  28.705  16.173  1.00 18.17           N  
ATOM    642  CA  PRO A 107     -38.158  27.912  15.032  1.00 17.90           C  
ATOM    643  C   PRO A 107     -37.100  27.033  14.391  1.00 17.98           C  
ATOM    644  O   PRO A 107     -37.397  25.889  13.980  1.00 19.86           O  
ATOM    645  CB  PRO A 107     -38.616  28.989  14.031  1.00 18.80           C  
ATOM    646  CG  PRO A 107     -37.835  30.243  14.437  1.00 18.79           C  
ATOM    647  CD  PRO A 107     -37.742  30.157  15.932  1.00 18.10           C  
ATOM    648  N   VAL A 108     -35.867  27.538  14.286  1.00 17.63           N  
ATOM    649  CA  VAL A 108     -34.832  26.739  13.617  1.00 18.04           C  
ATOM    650  C   VAL A 108     -34.233  25.714  14.574  1.00 18.16           C  
ATOM    651  O   VAL A 108     -34.071  24.546  14.228  1.00 18.14           O  
ATOM    652  CB  VAL A 108     -33.728  27.648  13.048  1.00 18.58           C  
ATOM    653  CG1 VAL A 108     -32.670  26.830  12.324  1.00 18.52           C  
ATOM    654  CG2 VAL A 108     -34.341  28.681  12.120  1.00 19.62           C  
ATOM    655  N   SER A 109     -33.847  26.153  15.772  1.00 17.11           N  
ATOM    656  CA  SER A 109     -33.239  25.228  16.728  1.00 17.21           C  
ATOM    657  C   SER A 109     -34.204  24.122  17.163  1.00 18.48           C  
ATOM    658  O   SER A 109     -33.774  22.996  17.390  1.00 18.92           O  
ATOM    659  CB  SER A 109     -32.684  25.968  17.956  1.00 17.65           C  
ATOM    660  OG  SER A 109     -33.694  26.769  18.531  1.00 18.26           O  
ATOM    661  N   GLU A 110     -35.503  24.407  17.242  1.00 17.93           N  
ATOM    662  CA  GLU A 110     -36.423  23.334  17.596  1.00 18.76           C  
ATOM    663  C   GLU A 110     -36.461  22.302  16.453  1.00 19.17           C  
ATOM    664  O   GLU A 110     -36.507  21.088  16.705  1.00 21.15           O  
ATOM    665  CB  GLU A 110     -37.813  23.899  17.860  1.00 19.00           C  
ATOM    666  CG  GLU A 110     -38.812  22.849  18.432  1.00 20.95           C  
ATOM    667  CD  GLU A 110     -39.528  22.049  17.358  1.00 23.89           C  
ATOM    668  OE1 GLU A 110     -39.568  22.481  16.176  1.00 23.58           O  
ATOM    669  OE2 GLU A 110     -40.049  20.961  17.692  1.00 23.74           O  
ATOM    670  N   LYS A 111     -36.436  22.775  15.203  1.00 19.87           N  
ATOM    671  CA  LYS A 111     -36.466  21.844  14.035  1.00 19.76           C  
ATOM    672  C   LYS A 111     -35.251  20.903  14.058  1.00 20.19           C  
ATOM    673  O   LYS A 111     -35.346  19.707  13.721  1.00 20.25           O  
ATOM    674  CB  LYS A 111     -36.541  22.626  12.703  1.00 20.47           C  
ATOM    675  CG  LYS A 111     -36.745  21.722  11.440  1.00 21.32           C  
ATOM    676  CD  LYS A 111     -35.411  21.325  10.828  1.00 24.89           C  
ATOM    677  CE  LYS A 111     -35.459  19.931  10.206  1.00 29.13           C  
ATOM    678  NZ  LYS A 111     -36.214  19.864   8.954  1.00 37.66           N  
ATOM    679  N   HIS A 112     -34.099  21.434  14.472  1.00 20.04           N  
ATOM    680  CA  HIS A 112     -32.856  20.661  14.396  1.00 21.28           C  
ATOM    681  C   HIS A 112     -32.502  19.931  15.678  1.00 21.33           C  
ATOM    682  O   HIS A 112     -31.369  19.454  15.849  1.00 22.67           O  
ATOM    683  CB  HIS A 112     -31.698  21.566  13.975  1.00 20.83           C  
ATOM    684  CG  HIS A 112     -31.729  21.921  12.530  1.00 22.48           C  
ATOM    685  ND1 HIS A 112     -32.125  23.155  12.067  1.00 26.29           N  
ATOM    686  CD2 HIS A 112     -31.493  21.163  11.428  1.00 24.13           C  
ATOM    687  CE1 HIS A 112     -32.081  23.163  10.744  1.00 24.60           C  
ATOM    688  NE2 HIS A 112     -31.701  21.969  10.335  1.00 28.06           N  
ATOM    689  N   LEU A 113     -33.462  19.819  16.582  1.00 22.60           N  
ATOM    690  CA  LEU A 113     -33.203  19.167  17.867  1.00 24.23           C  
ATOM    691  C   LEU A 113     -32.485  17.813  17.757  1.00 24.78           C  
ATOM    692  O   LEU A 113     -31.545  17.536  18.515  1.00 25.09           O  
ATOM    693  CB  LEU A 113     -34.511  19.000  18.632  1.00 24.31           C  
ATOM    694  CG  LEU A 113     -34.620  19.085  20.159  1.00 28.54           C  
ATOM    695  CD1 LEU A 113     -35.627  18.096  20.685  1.00 24.31           C  
ATOM    696  CD2 LEU A 113     -33.309  19.072  20.961  1.00 23.86           C  
ATOM    697  N   ALA A 114     -32.911  16.964  16.829  1.00 25.81           N  
ATOM    698  CA  ALA A 114     -32.374  15.594  16.801  1.00 27.07           C  
ATOM    699  C   ALA A 114     -30.927  15.509  16.321  1.00 28.58           C  
ATOM    700  O   ALA A 114     -30.152  14.687  16.815  1.00 29.81           O  
ATOM    701  CB  ALA A 114     -33.280  14.666  15.983  1.00 28.30           C  
ATOM    702  N   ASP A 115     -30.557  16.385  15.390  1.00 28.78           N  
ATOM    703  CA  ASP A 115     -29.284  16.293  14.684  1.00 29.18           C  
ATOM    704  C   ASP A 115     -28.250  17.339  15.114  1.00 27.45           C  
ATOM    705  O   ASP A 115     -27.061  17.212  14.821  1.00 27.12           O  
ATOM    706  CB  ASP A 115     -29.516  16.357  13.162  1.00 31.31           C  
ATOM    707  CG  ASP A 115     -30.899  16.911  12.790  1.00 35.93           C  
ATOM    708  OD1 ASP A 115     -31.316  17.930  13.369  1.00 40.51           O  
ATOM    709  OD2 ASP A 115     -31.578  16.325  11.912  1.00 41.19           O  
ATOM    710  N   GLY A 116     -28.697  18.374  15.817  1.00 24.48           N  
ATOM    711  CA  GLY A 116     -27.779  19.438  16.200  1.00 22.57           C  
ATOM    712  C   GLY A 116     -27.618  20.490  15.112  1.00 21.31           C  
ATOM    713  O   GLY A 116     -28.193  20.385  14.028  1.00 20.93           O  
ATOM    714  N   MET A 117     -26.837  21.524  15.418  1.00 19.80           N  
ATOM    715  CA  MET A 117     -26.555  22.590  14.467  1.00 18.99           C  
ATOM    716  C   MET A 117     -25.110  22.976  14.578  1.00 18.60           C  
ATOM    717  O   MET A 117     -24.542  22.890  15.658  1.00 20.20           O  
ATOM    718  CB  MET A 117     -27.418  23.834  14.771  1.00 18.50           C  
ATOM    719  CG  MET A 117     -28.904  23.571  14.553  1.00 19.25           C  
ATOM    720  SD  MET A 117     -29.950  24.979  14.982  1.00 19.21           S  
ATOM    721  CE  MET A 117     -29.394  26.157  13.740  1.00 21.56           C  
ATOM    722  N   THR A 118     -24.520  23.466  13.489  1.00 19.08           N  
ATOM    723  CA  THR A 118     -23.167  23.988  13.614  1.00 18.97           C  
ATOM    724  C   THR A 118     -23.191  25.374  14.248  1.00 19.22           C  
ATOM    725  O   THR A 118     -24.226  26.060  14.274  1.00 19.39           O  
ATOM    726  CB  THR A 118     -22.442  24.098  12.263  1.00 19.42           C  
ATOM    727  OG1 THR A 118     -23.100  25.081  11.450  1.00 20.52           O  
ATOM    728  CG2 THR A 118     -22.428  22.748  11.558  1.00 20.58           C  
ATOM    729  N   VAL A 119     -22.035  25.803  14.731  1.00 18.58           N  
ATOM    730  CA  VAL A 119     -21.897  27.158  15.274  1.00 17.59           C  
ATOM    731  C   VAL A 119     -22.345  28.211  14.246  1.00 18.70           C  
ATOM    732  O   VAL A 119     -23.080  29.136  14.578  1.00 17.93           O  
ATOM    733  CB  VAL A 119     -20.447  27.376  15.754  1.00 18.60           C  
ATOM    734  CG1 VAL A 119     -20.148  28.849  16.134  1.00 17.81           C  
ATOM    735  CG2 VAL A 119     -20.166  26.447  16.923  1.00 18.88           C  
ATOM    736  N   GLY A 120     -21.907  28.062  13.000  1.00 18.48           N  
ATOM    737  CA  GLY A 120     -22.296  29.023  11.957  1.00 18.77           C  
ATOM    738  C   GLY A 120     -23.796  29.021  11.697  1.00 18.49           C  
ATOM    739  O   GLY A 120     -24.396  30.069  11.487  1.00 19.84           O  
ATOM    740  N   GLU A 121     -24.409  27.833  11.702  1.00 18.37           N  
ATOM    741  CA  GLU A 121     -25.868  27.720  11.545  1.00 18.04           C  
ATOM    742  C   GLU A 121     -26.609  28.369  12.701  1.00 17.94           C  
ATOM    743  O   GLU A 121     -27.666  28.966  12.504  1.00 18.93           O  
ATOM    744  CB  GLU A 121     -26.287  26.250  11.438  1.00 18.27           C  
ATOM    745  CG  GLU A 121     -25.894  25.651  10.074  1.00 21.14           C  
ATOM    746  CD  GLU A 121     -25.810  24.134  10.065  1.00 23.45           C  
ATOM    747  OE1 GLU A 121     -26.132  23.463  11.066  1.00 22.03           O  
ATOM    748  OE2 GLU A 121     -25.385  23.601   9.008  1.00 28.49           O  
ATOM    749  N   LEU A 122     -26.036  28.254  13.894  1.00 17.71           N  
ATOM    750  CA  LEU A 122     -26.643  28.873  15.078  1.00 16.73           C  
ATOM    751  C   LEU A 122     -26.588  30.392  14.983  1.00 16.86           C  
ATOM    752  O   LEU A 122     -27.585  31.053  15.273  1.00 16.82           O  
ATOM    753  CB  LEU A 122     -25.959  28.384  16.365  1.00 17.02           C  
ATOM    754  CG  LEU A 122     -26.240  26.927  16.759  1.00 17.39           C  
ATOM    755  CD1 LEU A 122     -25.195  26.475  17.776  1.00 18.85           C  
ATOM    756  CD2 LEU A 122     -27.647  26.772  17.306  1.00 18.39           C  
ATOM    757  N   CYS A 123     -25.456  30.959  14.550  1.00 17.06           N  
ATOM    758  CA  CYS A 123     -25.382  32.412  14.359  1.00 16.91           C  
ATOM    759  C   CYS A 123     -26.318  32.861  13.254  1.00 16.90           C  
ATOM    760  O   CYS A 123     -27.023  33.879  13.390  1.00 17.00           O  
ATOM    761  CB  CYS A 123     -23.963  32.855  14.020  1.00 18.19           C  
ATOM    762  SG  CYS A 123     -23.021  33.278  15.521  1.00 22.20           S  
ATOM    763  N   ALA A 124     -26.411  32.079  12.171  1.00 16.85           N  
ATOM    764  CA  ALA A 124     -27.384  32.466  11.125  1.00 16.97           C  
ATOM    765  C   ALA A 124     -28.816  32.495  11.680  1.00 17.40           C  
ATOM    766  O   ALA A 124     -29.606  33.392  11.363  1.00 18.45           O  
ATOM    767  CB  ALA A 124     -27.277  31.545   9.917  1.00 17.85           C  
ATOM    768  N   ALA A 125     -29.174  31.501  12.494  1.00 16.87           N  
ATOM    769  CA  ALA A 125     -30.531  31.465  13.037  1.00 16.28           C  
ATOM    770  C   ALA A 125     -30.744  32.604  14.050  1.00 16.48           C  
ATOM    771  O   ALA A 125     -31.805  33.243  14.061  1.00 17.11           O  
ATOM    772  CB  ALA A 125     -30.802  30.111  13.693  1.00 17.26           C  
ATOM    773  N   ALA A 126     -29.751  32.847  14.901  1.00 16.38           N  
ATOM    774  CA  ALA A 126     -29.886  33.891  15.936  1.00 17.00           C  
ATOM    775  C   ALA A 126     -30.057  35.239  15.270  1.00 17.14           C  
ATOM    776  O   ALA A 126     -30.913  36.032  15.658  1.00 18.04           O  
ATOM    777  CB  ALA A 126     -28.627  33.904  16.829  1.00 16.92           C  
ATOM    778  N   ILE A 127     -29.243  35.511  14.263  1.00 16.64           N  
ATOM    779  CA  ILE A 127     -29.280  36.836  13.621  1.00 17.91           C  
ATOM    780  C   ILE A 127     -30.434  37.007  12.640  1.00 18.24           C  
ATOM    781  O   ILE A 127     -31.177  38.010  12.716  1.00 19.63           O  
ATOM    782  CB  ILE A 127     -27.942  37.168  12.941  1.00 17.03           C  
ATOM    783  CG1 ILE A 127     -26.873  37.379  14.025  1.00 19.08           C  
ATOM    784  CG2 ILE A 127     -28.064  38.464  12.073  1.00 17.61           C  
ATOM    785  CD1 ILE A 127     -25.449  37.586  13.486  1.00 20.49           C  
ATOM    786  N   THR A 128     -30.616  36.024  11.750  1.00 17.78           N  
ATOM    787  CA  THR A 128     -31.605  36.218  10.690  1.00 18.74           C  
ATOM    788  C   THR A 128     -33.046  35.926  11.083  1.00 18.58           C  
ATOM    789  O   THR A 128     -33.961  36.418  10.432  1.00 19.28           O  
ATOM    790  CB  THR A 128     -31.258  35.448   9.404  1.00 18.20           C  
ATOM    791  OG1 THR A 128     -31.511  34.027   9.580  1.00 19.72           O  
ATOM    792  CG2 THR A 128     -29.791  35.670   8.964  1.00 19.51           C  
ATOM    793  N   MET A 129     -33.230  35.098  12.110  1.00 19.04           N  
ATOM    794  CA  MET A 129     -34.558  34.686  12.574  1.00 19.82           C  
ATOM    795  C   MET A 129     -34.845  34.962  14.052  1.00 19.81           C  
ATOM    796  O   MET A 129     -35.908  34.606  14.571  1.00 19.87           O  
ATOM    797  CB  MET A 129     -34.724  33.181  12.294  1.00 20.58           C  
ATOM    798  CG  MET A 129     -34.378  32.816  10.875  1.00 25.14           C  
ATOM    799  SD  MET A 129     -35.844  33.007   9.849  1.00 29.50           S  
ATOM    800  CE  MET A 129     -36.596  31.445  10.207  1.00 28.95           C  
ATOM    801  N   SER A 130     -33.888  35.577  14.738  1.00 18.79           N  
ATOM    802  CA  SER A 130     -33.994  35.862  16.168  1.00 19.68           C  
ATOM    803  C   SER A 130     -34.264  34.623  16.963  1.00 18.87           C  
ATOM    804  O   SER A 130     -35.083  34.631  17.890  1.00 20.71           O  
ATOM    805  CB  SER A 130     -35.084  36.903  16.469  1.00 21.44           C  
ATOM    806  OG  SER A 130     -34.573  38.203  16.323  1.00 23.98           O  
ATOM    807  N   ASP A 131     -33.626  33.518  16.563  1.00 18.17           N  
ATOM    808  CA  ASP A 131     -33.853  32.238  17.252  1.00 16.99           C  
ATOM    809  C   ASP A 131     -33.255  32.289  18.656  1.00 17.40           C  
ATOM    810  O   ASP A 131     -32.047  32.456  18.818  1.00 18.14           O  
ATOM    811  CB  ASP A 131     -33.236  31.107  16.412  1.00 16.61           C  
ATOM    812  CG  ASP A 131     -33.597  29.740  16.925  1.00 18.02           C  
ATOM    813  OD1 ASP A 131     -33.262  29.396  18.081  1.00 17.96           O  
ATOM    814  OD2 ASP A 131     -34.228  28.998  16.151  1.00 18.33           O  
ATOM    815  N   ASN A 132     -34.097  32.161  19.682  1.00 16.25           N  
ATOM    816  CA  ASN A 132     -33.636  32.435  21.052  1.00 16.72           C  
ATOM    817  C   ASN A 132     -32.802  31.289  21.608  1.00 16.86           C  
ATOM    818  O   ASN A 132     -31.816  31.535  22.297  1.00 16.89           O  
ATOM    819  CB  ASN A 132     -34.842  32.673  21.982  1.00 17.48           C  
ATOM    820  CG  ASN A 132     -35.391  34.090  21.886  1.00 19.88           C  
ATOM    821  OD1 ASN A 132     -34.780  34.971  21.279  1.00 20.03           O  
ATOM    822  ND2 ASN A 132     -36.537  34.327  22.532  1.00 24.53           N  
ATOM    823  N   SER A 133     -33.203  30.039  21.368  1.00 16.82           N  
ATOM    824  CA  SER A 133     -32.387  28.929  21.873  1.00 16.41           C  
ATOM    825  C   SER A 133     -31.026  28.893  21.200  1.00 16.13           C  
ATOM    826  O   SER A 133     -30.023  28.570  21.841  1.00 16.36           O  
ATOM    827  CB  SER A 133     -33.080  27.573  21.699  1.00 17.39           C  
ATOM    828  OG  SER A 133     -34.334  27.591  22.361  1.00 18.30           O  
ATOM    829  N   ALA A 134     -30.994  29.223  19.910  1.00 16.74           N  
ATOM    830  CA  ALA A 134     -29.708  29.322  19.199  1.00 16.46           C  
ATOM    831  C   ALA A 134     -28.794  30.310  19.930  1.00 16.80           C  
ATOM    832  O   ALA A 134     -27.601  30.045  20.130  1.00 17.07           O  
ATOM    833  CB  ALA A 134     -29.915  29.750  17.745  1.00 17.40           C  
ATOM    834  N   ALA A 135     -29.342  31.469  20.282  1.00 16.32           N  
ATOM    835  CA  ALA A 135     -28.551  32.475  20.977  1.00 16.63           C  
ATOM    836  C   ALA A 135     -28.060  31.941  22.325  1.00 16.34           C  
ATOM    837  O   ALA A 135     -26.898  32.177  22.693  1.00 17.42           O  
ATOM    838  CB  ALA A 135     -29.360  33.734  21.144  1.00 16.83           C  
ATOM    839  N   ASN A 136     -28.898  31.208  23.059  1.00 16.60           N  
ATOM    840  CA  ASN A 136     -28.422  30.628  24.317  1.00 16.34           C  
ATOM    841  C   ASN A 136     -27.293  29.637  24.134  1.00 17.26           C  
ATOM    842  O   ASN A 136     -26.361  29.597  24.955  1.00 17.41           O  
ATOM    843  CB  ASN A 136     -29.551  29.975  25.098  1.00 16.97           C  
ATOM    844  CG  ASN A 136     -30.393  30.985  25.852  1.00 16.77           C  
ATOM    845  OD1 ASN A 136     -30.076  32.183  25.907  1.00 17.26           O  
ATOM    846  ND2 ASN A 136     -31.487  30.499  26.428  1.00 17.60           N  
ATOM    847  N   LEU A 137     -27.389  28.809  23.103  1.00 16.34           N  
ATOM    848  CA  LEU A 137     -26.331  27.835  22.865  1.00 17.47           C  
ATOM    849  C   LEU A 137     -25.022  28.562  22.538  1.00 17.84           C  
ATOM    850  O   LEU A 137     -23.948  28.174  23.005  1.00 19.04           O  
ATOM    851  CB  LEU A 137     -26.714  26.946  21.690  1.00 17.07           C  
ATOM    852  CG  LEU A 137     -27.459  25.634  21.868  1.00 23.82           C  
ATOM    853  CD1 LEU A 137     -27.594  24.992  23.246  1.00 21.30           C  
ATOM    854  CD2 LEU A 137     -28.562  25.355  20.860  1.00 20.39           C  
ATOM    855  N   LEU A 138     -25.117  29.617  21.734  1.00 17.09           N  
ATOM    856  CA  LEU A 138     -23.923  30.402  21.411  1.00 17.35           C  
ATOM    857  C   LEU A 138     -23.388  31.109  22.658  1.00 17.38           C  
ATOM    858  O   LEU A 138     -22.164  31.200  22.861  1.00 18.31           O  
ATOM    859  CB  LEU A 138     -24.251  31.420  20.324  1.00 16.89           C  
ATOM    860  CG  LEU A 138     -24.537  30.805  18.946  1.00 17.66           C  
ATOM    861  CD1 LEU A 138     -25.223  31.867  18.093  1.00 19.00           C  
ATOM    862  CD2 LEU A 138     -23.248  30.320  18.258  1.00 17.46           C  
ATOM    863  N   LEU A 139     -24.289  31.639  23.486  1.00 17.73           N  
ATOM    864  CA  LEU A 139     -23.858  32.353  24.692  1.00 18.10           C  
ATOM    865  C   LEU A 139     -23.006  31.435  25.558  1.00 19.01           C  
ATOM    866  O   LEU A 139     -22.016  31.878  26.149  1.00 19.97           O  
ATOM    867  CB  LEU A 139     -25.068  32.839  25.498  1.00 18.70           C  
ATOM    868  CG  LEU A 139     -25.547  34.259  25.244  1.00 21.32           C  
ATOM    869  CD1 LEU A 139     -26.848  34.485  26.010  1.00 21.85           C  
ATOM    870  CD2 LEU A 139     -24.481  35.293  25.656  1.00 20.33           C  
ATOM    871  N   ALA A 140     -23.379  30.165  25.666  1.00 18.97           N  
ATOM    872  CA  ALA A 140     -22.586  29.250  26.489  1.00 19.99           C  
ATOM    873  C   ALA A 140     -21.142  29.182  25.984  1.00 21.22           C  
ATOM    874  O   ALA A 140     -20.209  29.092  26.792  1.00 23.43           O  
ATOM    875  CB  ALA A 140     -23.227  27.873  26.515  1.00 20.48           C  
ATOM    876  N   THR A 141     -20.942  29.272  24.666  1.00 19.57           N  
ATOM    877  CA  THR A 141     -19.608  29.123  24.097  1.00 20.40           C  
ATOM    878  C   THR A 141     -18.689  30.296  24.409  1.00 20.33           C  
ATOM    879  O   THR A 141     -17.462  30.149  24.354  1.00 21.89           O  
ATOM    880  CB  THR A 141     -19.618  28.898  22.553  1.00 19.25           C  
ATOM    881  OG1 THR A 141     -19.903  30.133  21.864  1.00 20.71           O  
ATOM    882  CG2 THR A 141     -20.592  27.800  22.148  1.00 20.66           C  
ATOM    883  N   VAL A 142     -19.274  31.453  24.729  1.00 19.71           N  
ATOM    884  CA  VAL A 142     -18.475  32.641  25.048  1.00 19.82           C  
ATOM    885  C   VAL A 142     -18.469  32.985  26.532  1.00 19.56           C  
ATOM    886  O   VAL A 142     -18.036  34.085  26.907  1.00 21.08           O  
ATOM    887  CB  VAL A 142     -18.911  33.885  24.222  1.00 20.26           C  
ATOM    888  CG1 VAL A 142     -18.750  33.604  22.744  1.00 22.62           C  
ATOM    889  CG2 VAL A 142     -20.340  34.260  24.537  1.00 21.26           C  
ATOM    890  N   GLY A 143     -18.917  32.060  27.379  1.00 19.71           N  
ATOM    891  CA  GLY A 143     -18.879  32.278  28.830  1.00 19.67           C  
ATOM    892  C   GLY A 143     -20.143  32.888  29.412  1.00 19.27           C  
ATOM    893  O   GLY A 143     -20.118  33.471  30.504  1.00 20.53           O  
ATOM    894  N   GLY A 144     -21.248  32.755  28.683  1.00 18.57           N  
ATOM    895  CA  GLY A 144     -22.540  33.226  29.174  1.00 19.06           C  
ATOM    896  C   GLY A 144     -22.637  34.742  29.090  1.00 19.09           C  
ATOM    897  O   GLY A 144     -21.745  35.398  28.561  1.00 19.08           O  
ATOM    898  N   PRO A 145     -23.698  35.317  29.663  1.00 19.48           N  
ATOM    899  CA  PRO A 145     -23.847  36.787  29.670  1.00 20.18           C  
ATOM    900  C   PRO A 145     -22.631  37.497  30.267  1.00 20.10           C  
ATOM    901  O   PRO A 145     -22.186  38.531  29.738  1.00 18.99           O  
ATOM    902  CB  PRO A 145     -25.098  36.996  30.536  1.00 20.59           C  
ATOM    903  CG  PRO A 145     -25.922  35.734  30.286  1.00 21.59           C  
ATOM    904  CD  PRO A 145     -24.868  34.629  30.247  1.00 20.22           C  
ATOM    905  N   ALA A 146     -22.047  36.949  31.337  1.00 19.93           N  
ATOM    906  CA  ALA A 146     -20.848  37.570  31.894  1.00 19.54           C  
ATOM    907  C   ALA A 146     -19.690  37.540  30.908  1.00 18.88           C  
ATOM    908  O   ALA A 146     -18.937  38.508  30.806  1.00 19.30           O  
ATOM    909  CB  ALA A 146     -20.434  36.916  33.206  1.00 20.66           C  
ATOM    910  N   GLY A 147     -19.534  36.418  30.190  1.00 18.08           N  
ATOM    911  CA  GLY A 147     -18.467  36.307  29.200  1.00 18.49           C  
ATOM    912  C   GLY A 147     -18.644  37.301  28.070  1.00 18.31           C  
ATOM    913  O   GLY A 147     -17.669  37.930  27.611  1.00 18.87           O  
ATOM    914  N   LEU A 148     -19.889  37.430  27.604  1.00 18.40           N  
ATOM    915  CA  LEU A 148     -20.155  38.420  26.550  1.00 17.97           C  
ATOM    916  C   LEU A 148     -19.896  39.855  27.033  1.00 17.59           C  
ATOM    917  O   LEU A 148     -19.349  40.691  26.301  1.00 17.96           O  
ATOM    918  CB  LEU A 148     -21.575  38.271  25.992  1.00 17.67           C  
ATOM    919  CG  LEU A 148     -21.800  39.109  24.723  1.00 17.53           C  
ATOM    920  CD1 LEU A 148     -20.848  38.666  23.596  1.00 19.48           C  
ATOM    921  CD2 LEU A 148     -23.249  38.943  24.245  1.00 18.39           C  
ATOM    922  N   THR A 149     -20.286  40.151  28.276  1.00 17.77           N  
ATOM    923  CA  THR A 149     -19.995  41.472  28.830  1.00 17.24           C  
ATOM    924  C   THR A 149     -18.481  41.699  28.934  1.00 17.16           C  
ATOM    925  O   THR A 149     -18.007  42.784  28.622  1.00 17.30           O  
ATOM    926  CB  THR A 149     -20.707  41.651  30.181  1.00 17.58           C  
ATOM    927  OG1 THR A 149     -22.114  41.467  29.964  1.00 18.60           O  
ATOM    928  CG2 THR A 149     -20.458  43.030  30.742  1.00 18.38           C  
ATOM    929  N   ALA A 150     -17.721  40.669  29.309  1.00 17.99           N  
ATOM    930  CA  ALA A 150     -16.250  40.795  29.329  1.00 18.38           C  
ATOM    931  C   ALA A 150     -15.663  41.087  27.943  1.00 17.84           C  
ATOM    932  O   ALA A 150     -14.691  41.853  27.814  1.00 19.14           O  
ATOM    933  CB  ALA A 150     -15.601  39.539  29.923  1.00 18.76           C  
ATOM    934  N   PHE A 151     -16.257  40.488  26.910  1.00 18.20           N  
ATOM    935  CA  PHE A 151     -15.837  40.764  25.531  1.00 17.60           C  
ATOM    936  C   PHE A 151     -16.096  42.216  25.181  1.00 17.84           C  
ATOM    937  O   PHE A 151     -15.242  42.887  24.583  1.00 18.24           O  
ATOM    938  CB  PHE A 151     -16.598  39.833  24.576  1.00 17.75           C  
ATOM    939  CG  PHE A 151     -16.401  40.155  23.132  1.00 18.66           C  
ATOM    940  CD1 PHE A 151     -15.207  39.844  22.484  1.00 18.55           C  
ATOM    941  CD2 PHE A 151     -17.431  40.732  22.400  1.00 19.71           C  
ATOM    942  CE1 PHE A 151     -15.042  40.142  21.131  1.00 20.41           C  
ATOM    943  CE2 PHE A 151     -17.272  41.026  21.060  1.00 20.05           C  
ATOM    944  CZ  PHE A 151     -16.085  40.711  20.422  1.00 19.94           C  
ATOM    945  N   LEU A 152     -17.280  42.718  25.569  1.00 16.70           N  
ATOM    946  CA  LEU A 152     -17.582  44.129  25.327  1.00 17.45           C  
ATOM    947  C   LEU A 152     -16.555  45.042  26.004  1.00 18.51           C  
ATOM    948  O   LEU A 152     -16.062  45.971  25.390  1.00 18.13           O  
ATOM    949  CB  LEU A 152     -19.002  44.459  25.815  1.00 16.17           C  
ATOM    950  CG  LEU A 152     -20.110  43.995  24.857  1.00 16.92           C  
ATOM    951  CD1 LEU A 152     -21.402  43.770  25.645  1.00 19.12           C  
ATOM    952  CD2 LEU A 152     -20.306  45.050  23.770  1.00 18.38           C  
ATOM    953  N   ARG A 153     -16.230  44.757  27.257  1.00 18.46           N  
ATOM    954  CA  ARG A 153     -15.207  45.565  27.943  1.00 18.54           C  
ATOM    955  C   ARG A 153     -13.845  45.488  27.230  1.00 19.69           C  
ATOM    956  O   ARG A 153     -13.149  46.509  27.103  1.00 19.85           O  
ATOM    957  CB  ARG A 153     -15.077  45.113  29.396  1.00 18.97           C  
ATOM    958  CG  ARG A 153     -16.357  45.259  30.195  1.00 20.73           C  
ATOM    959  CD  ARG A 153     -16.805  46.694  30.448  1.00 22.83           C  
ATOM    960  NE  ARG A 153     -18.103  46.715  31.133  1.00 24.61           N  
ATOM    961  CZ  ARG A 153     -19.291  46.704  30.525  1.00 26.49           C  
ATOM    962  NH1 ARG A 153     -19.380  46.713  29.208  1.00 21.66           N  
ATOM    963  NH2 ARG A 153     -20.404  46.703  31.246  1.00 28.36           N  
ATOM    964  N   GLN A 154     -13.497  44.296  26.750  1.00 19.96           N  
ATOM    965  CA  GLN A 154     -12.246  44.073  25.998  1.00 22.57           C  
ATOM    966  C   GLN A 154     -12.161  44.933  24.746  1.00 21.36           C  
ATOM    967  O   GLN A 154     -11.076  45.400  24.391  1.00 22.90           O  
ATOM    968  CB  GLN A 154     -12.165  42.592  25.639  1.00 22.57           C  
ATOM    969  CG  GLN A 154     -11.038  42.095  24.770  1.00 29.76           C  
ATOM    970  CD  GLN A 154     -11.352  40.669  24.291  1.00 30.74           C  
ATOM    971  OE1 GLN A 154     -11.807  39.823  25.082  1.00 39.21           O  
ATOM    972  NE2 GLN A 154     -11.179  40.418  22.995  1.00 37.74           N  
ATOM    973  N   ILE A 155     -13.291  45.164  24.081  1.00 19.84           N  
ATOM    974  CA  ILE A 155     -13.278  46.004  22.876  1.00 20.34           C  
ATOM    975  C   ILE A 155     -13.557  47.479  23.188  1.00 20.28           C  
ATOM    976  O   ILE A 155     -13.730  48.282  22.267  1.00 21.37           O  
ATOM    977  CB  ILE A 155     -14.201  45.473  21.750  1.00 20.21           C  
ATOM    978  CG1 ILE A 155     -15.684  45.598  22.136  1.00 20.85           C  
ATOM    979  CG2 ILE A 155     -13.873  44.015  21.433  1.00 21.74           C  
ATOM    980  CD1 ILE A 155     -16.650  45.231  20.959  1.00 21.79           C  
ATOM    981  N   GLY A 156     -13.614  47.831  24.479  1.00 19.84           N  
ATOM    982  CA  GLY A 156     -13.719  49.223  24.886  1.00 18.46           C  
ATOM    983  C   GLY A 156     -15.118  49.785  25.018  1.00 19.92           C  
ATOM    984  O   GLY A 156     -15.296  50.999  25.123  1.00 20.02           O  
ATOM    985  N   ASP A 157     -16.101  48.889  25.071  1.00 18.73           N  
ATOM    986  CA  ASP A 157     -17.459  49.289  25.399  1.00 18.56           C  
ATOM    987  C   ASP A 157     -17.636  49.049  26.897  1.00 18.72           C  
ATOM    988  O   ASP A 157     -17.726  47.892  27.351  1.00 19.36           O  
ATOM    989  CB  ASP A 157     -18.478  48.452  24.594  1.00 18.69           C  
ATOM    990  CG  ASP A 157     -19.923  48.887  24.841  1.00 19.37           C  
ATOM    991  OD1 ASP A 157     -20.230  49.507  25.880  1.00 19.49           O  
ATOM    992  OD2 ASP A 157     -20.763  48.633  23.948  1.00 18.85           O  
ATOM    993  N   ASN A 158     -17.671  50.156  27.645  1.00 20.13           N  
ATOM    994  CA  ASN A 158     -17.846  50.115  29.087  1.00 20.59           C  
ATOM    995  C   ASN A 158     -19.263  50.322  29.586  1.00 21.45           C  
ATOM    996  O   ASN A 158     -19.472  50.456  30.798  1.00 22.71           O  
ATOM    997  CB  ASN A 158     -16.904  51.141  29.730  1.00 22.18           C  
ATOM    998  CG  ASN A 158     -15.451  50.726  29.595  1.00 26.16           C  
ATOM    999  OD1 ASN A 158     -15.118  49.560  29.776  1.00 28.88           O  
ATOM   1000  ND2 ASN A 158     -14.585  51.675  29.244  1.00 31.67           N  
ATOM   1001  N   VAL A 159     -20.238  50.274  28.663  1.00 18.73           N  
ATOM   1002  CA  VAL A 159     -21.628  50.619  28.973  1.00 18.58           C  
ATOM   1003  C   VAL A 159     -22.577  49.442  28.756  1.00 17.95           C  
ATOM   1004  O   VAL A 159     -23.376  49.087  29.633  1.00 17.92           O  
ATOM   1005  CB  VAL A 159     -22.080  51.806  28.092  1.00 18.55           C  
ATOM   1006  CG1 VAL A 159     -23.584  52.050  28.215  1.00 20.53           C  
ATOM   1007  CG2 VAL A 159     -21.291  53.062  28.467  1.00 20.33           C  
ATOM   1008  N   THR A 160     -22.476  48.843  27.579  1.00 17.41           N  
ATOM   1009  CA  THR A 160     -23.372  47.741  27.200  1.00 17.52           C  
ATOM   1010  C   THR A 160     -23.135  46.553  28.125  1.00 17.64           C  
ATOM   1011  O   THR A 160     -21.994  46.250  28.487  1.00 17.88           O  
ATOM   1012  CB  THR A 160     -23.094  47.336  25.760  1.00 17.32           C  
ATOM   1013  OG1 THR A 160     -23.268  48.493  24.926  1.00 17.00           O  
ATOM   1014  CG2 THR A 160     -24.080  46.247  25.314  1.00 18.44           C  
ATOM   1015  N   ARG A 161     -24.220  45.857  28.478  1.00 16.85           N  
ATOM   1016  CA  ARG A 161     -24.096  44.741  29.399  1.00 16.87           C  
ATOM   1017  C   ARG A 161     -25.163  43.704  29.112  1.00 16.83           C  
ATOM   1018  O   ARG A 161     -26.322  44.038  28.828  1.00 17.09           O  
ATOM   1019  CB  ARG A 161     -24.251  45.221  30.849  1.00 17.16           C  
ATOM   1020  CG  ARG A 161     -25.499  46.010  31.105  1.00 15.90           C  
ATOM   1021  CD  ARG A 161     -25.509  46.603  32.518  1.00 15.61           C  
ATOM   1022  NE  ARG A 161     -25.824  45.586  33.523  1.00 17.00           N  
ATOM   1023  CZ  ARG A 161     -25.944  45.861  34.820  1.00 16.92           C  
ATOM   1024  NH1 ARG A 161     -25.746  47.115  35.279  1.00 17.89           N  
ATOM   1025  NH2 ARG A 161     -26.294  44.897  35.659  1.00 17.49           N  
ATOM   1026  N   LEU A 162     -24.753  42.441  29.152  1.00 16.48           N  
ATOM   1027  CA  LEU A 162     -25.741  41.358  29.128  1.00 16.69           C  
ATOM   1028  C   LEU A 162     -25.662  40.651  30.466  1.00 16.96           C  
ATOM   1029  O   LEU A 162     -24.560  40.371  30.975  1.00 18.53           O  
ATOM   1030  CB  LEU A 162     -25.475  40.364  27.997  1.00 17.84           C  
ATOM   1031  CG  LEU A 162     -26.732  39.519  27.712  1.00 18.65           C  
ATOM   1032  CD1 LEU A 162     -27.819  40.318  26.952  1.00 20.91           C  
ATOM   1033  CD2 LEU A 162     -26.382  38.274  26.928  1.00 20.92           C  
ATOM   1034  N   ASP A 163     -26.827  40.392  31.043  1.00 16.55           N  
ATOM   1035  CA  ASP A 163     -26.911  39.856  32.394  1.00 17.84           C  
ATOM   1036  C   ASP A 163     -27.693  38.544  32.454  1.00 17.89           C  
ATOM   1037  O   ASP A 163     -27.452  37.697  33.344  1.00 20.07           O  
ATOM   1038  CB  ASP A 163     -27.631  40.865  33.301  1.00 17.99           C  
ATOM   1039  CG  ASP A 163     -26.858  42.151  33.447  1.00 18.59           C  
ATOM   1040  OD1 ASP A 163     -26.074  42.229  34.414  1.00 19.97           O  
ATOM   1041  OD2 ASP A 163     -26.936  43.010  32.548  1.00 17.53           O  
ATOM   1042  N   ARG A 164     -28.642  38.387  31.541  1.00 17.46           N  
ATOM   1043  CA  ARG A 164     -29.552  37.244  31.575  1.00 16.85           C  
ATOM   1044  C   ARG A 164     -29.522  36.494  30.248  1.00 17.38           C  
ATOM   1045  O   ARG A 164     -28.955  36.973  29.264  1.00 18.85           O  
ATOM   1046  CB  ARG A 164     -30.976  37.689  31.902  1.00 17.78           C  
ATOM   1047  CG  ARG A 164     -31.143  38.100  33.359  1.00 17.19           C  
ATOM   1048  CD  ARG A 164     -32.529  38.648  33.642  1.00 18.20           C  
ATOM   1049  NE  ARG A 164     -32.729  39.887  32.904  1.00 17.59           N  
ATOM   1050  CZ  ARG A 164     -33.835  40.613  32.971  1.00 16.77           C  
ATOM   1051  NH1 ARG A 164     -34.846  40.189  33.748  1.00 18.67           N  
ATOM   1052  NH2 ARG A 164     -33.926  41.739  32.255  1.00 19.19           N  
ATOM   1053  N   TRP A 165     -30.088  35.293  30.263  1.00 17.26           N  
ATOM   1054  CA  TRP A 165     -30.189  34.461  29.062  1.00 17.10           C  
ATOM   1055  C   TRP A 165     -31.535  34.726  28.381  1.00 17.27           C  
ATOM   1056  O   TRP A 165     -32.426  35.406  28.927  1.00 18.54           O  
ATOM   1057  CB  TRP A 165     -30.122  32.980  29.463  1.00 17.95           C  
ATOM   1058  CG  TRP A 165     -28.836  32.584  30.177  1.00 17.72           C  
ATOM   1059  CD1 TRP A 165     -28.505  32.821  31.502  1.00 20.88           C  
ATOM   1060  CD2 TRP A 165     -27.725  31.894  29.607  1.00 18.70           C  
ATOM   1061  NE1 TRP A 165     -27.254  32.305  31.781  1.00 21.06           N  
ATOM   1062  CE2 TRP A 165     -26.757  31.725  30.639  1.00 18.36           C  
ATOM   1063  CE3 TRP A 165     -27.459  31.369  28.338  1.00 18.74           C  
ATOM   1064  CZ2 TRP A 165     -25.550  31.076  30.427  1.00 19.55           C  
ATOM   1065  CZ3 TRP A 165     -26.238  30.723  28.126  1.00 17.94           C  
ATOM   1066  CH2 TRP A 165     -25.298  30.583  29.174  1.00 18.79           C  
ATOM   1067  N   GLU A 166     -31.728  34.145  27.206  1.00 16.97           N  
ATOM   1068  CA  GLU A 166     -33.081  34.136  26.616  1.00 17.19           C  
ATOM   1069  C   GLU A 166     -33.994  33.217  27.431  1.00 17.47           C  
ATOM   1070  O   GLU A 166     -33.540  32.157  27.880  1.00 18.59           O  
ATOM   1071  CB  GLU A 166     -33.020  33.596  25.186  1.00 17.27           C  
ATOM   1072  CG  GLU A 166     -32.287  34.531  24.252  1.00 18.28           C  
ATOM   1073  CD  GLU A 166     -33.063  35.790  23.911  1.00 18.71           C  
ATOM   1074  OE1 GLU A 166     -34.181  36.025  24.421  1.00 17.89           O  
ATOM   1075  OE2 GLU A 166     -32.555  36.564  23.057  1.00 19.53           O  
ATOM   1076  N   THR A 167     -35.281  33.553  27.610  1.00 18.68           N  
ATOM   1077  CA  THR A 167     -35.951  34.717  27.030  1.00 20.05           C  
ATOM   1078  C   THR A 167     -36.102  35.857  28.062  1.00 19.77           C  
ATOM   1079  O   THR A 167     -36.603  36.944  27.715  1.00 19.33           O  
ATOM   1080  CB  THR A 167     -37.332  34.258  26.452  1.00 22.22           C  
ATOM   1081  OG1 THR A 167     -37.101  33.266  25.447  1.00 25.28           O  
ATOM   1082  CG2 THR A 167     -38.092  35.397  25.825  1.00 26.11           C  
ATOM   1083  N   GLU A 168     -35.590  35.652  29.277  1.00 19.46           N  
ATOM   1084  CA  GLU A 168     -35.731  36.656  30.365  1.00 19.84           C  
ATOM   1085  C   GLU A 168     -35.124  38.019  30.022  1.00 18.23           C  
ATOM   1086  O   GLU A 168     -35.560  39.042  30.560  1.00 18.47           O  
ATOM   1087  CB  GLU A 168     -35.104  36.170  31.696  1.00 21.29           C  
ATOM   1088  CG  GLU A 168     -35.548  34.789  32.164  1.00 27.95           C  
ATOM   1089  CD  GLU A 168     -34.686  33.729  31.535  1.00 31.70           C  
ATOM   1090  OE1 GLU A 168     -34.971  33.344  30.398  1.00 39.21           O  
ATOM   1091  OE2 GLU A 168     -33.712  33.283  32.175  1.00 40.53           O  
ATOM   1092  N   LEU A 169     -34.110  38.027  29.164  1.00 17.27           N  
ATOM   1093  CA  LEU A 169     -33.424  39.284  28.858  1.00 15.89           C  
ATOM   1094  C   LEU A 169     -34.306  40.318  28.156  1.00 16.49           C  
ATOM   1095  O   LEU A 169     -33.910  41.475  28.027  1.00 18.02           O  
ATOM   1096  CB  LEU A 169     -32.100  39.042  28.104  1.00 16.72           C  
ATOM   1097  CG  LEU A 169     -32.236  38.399  26.711  1.00 15.73           C  
ATOM   1098  CD1 LEU A 169     -32.495  39.486  25.691  1.00 20.58           C  
ATOM   1099  CD2 LEU A 169     -30.935  37.670  26.373  1.00 16.48           C  
ATOM   1100  N   ASN A 170     -35.480  39.883  27.669  1.00 16.22           N  
ATOM   1101  CA  ASN A 170     -36.417  40.777  26.982  1.00 16.52           C  
ATOM   1102  C   ASN A 170     -37.454  41.426  27.894  1.00 16.73           C  
ATOM   1103  O   ASN A 170     -38.387  42.088  27.401  1.00 17.22           O  
ATOM   1104  CB  ASN A 170     -37.145  40.008  25.843  1.00 17.64           C  
ATOM   1105  CG  ASN A 170     -36.178  39.375  24.880  1.00 17.70           C  
ATOM   1106  OD1 ASN A 170     -35.523  40.054  24.105  1.00 18.90           O  
ATOM   1107  ND2 ASN A 170     -36.023  38.046  24.973  1.00 20.48           N  
ATOM   1108  N   GLU A 171     -37.312  41.247  29.216  1.00 16.52           N  
ATOM   1109  CA  GLU A 171     -38.341  41.660  30.179  1.00 16.89           C  
ATOM   1110  C   GLU A 171     -38.604  43.162  30.176  1.00 17.21           C  
ATOM   1111  O   GLU A 171     -39.718  43.606  30.430  1.00 16.62           O  
ATOM   1112  CB  GLU A 171     -37.959  41.201  31.602  1.00 17.05           C  
ATOM   1113  CG  GLU A 171     -39.149  41.170  32.534  1.00 20.20           C  
ATOM   1114  CD  GLU A 171     -38.810  40.607  33.901  1.00 23.71           C  
ATOM   1115  OE1 GLU A 171     -37.616  40.646  34.312  1.00 23.21           O  
ATOM   1116  OE2 GLU A 171     -39.771  40.217  34.616  1.00 25.29           O  
ATOM   1117  N   ALA A 172     -37.560  43.964  29.944  1.00 17.00           N  
ATOM   1118  CA  ALA A 172     -37.711  45.414  29.827  1.00 17.22           C  
ATOM   1119  C   ALA A 172     -38.443  46.030  31.017  1.00 17.39           C  
ATOM   1120  O   ALA A 172     -39.318  46.868  30.844  1.00 18.05           O  
ATOM   1121  CB  ALA A 172     -38.405  45.777  28.505  1.00 18.02           C  
ATOM   1122  N   LEU A 173     -38.091  45.625  32.238  1.00 17.55           N  
ATOM   1123  CA  LEU A 173     -38.644  46.327  33.399  1.00 18.17           C  
ATOM   1124  C   LEU A 173     -38.126  47.768  33.435  1.00 17.54           C  
ATOM   1125  O   LEU A 173     -36.955  48.049  33.136  1.00 17.24           O  
ATOM   1126  CB  LEU A 173     -38.244  45.615  34.688  1.00 18.16           C  
ATOM   1127  CG  LEU A 173     -39.087  44.516  35.343  1.00 26.41           C  
ATOM   1128  CD1 LEU A 173     -40.340  44.097  34.633  1.00 26.19           C  
ATOM   1129  CD2 LEU A 173     -38.306  43.377  36.012  1.00 21.14           C  
ATOM   1130  N   PRO A 174     -38.996  48.722  33.798  1.00 18.00           N  
ATOM   1131  CA  PRO A 174     -38.558  50.120  33.781  1.00 17.96           C  
ATOM   1132  C   PRO A 174     -37.416  50.401  34.756  1.00 17.42           C  
ATOM   1133  O   PRO A 174     -37.461  49.941  35.894  1.00 18.17           O  
ATOM   1134  CB  PRO A 174     -39.819  50.911  34.148  1.00 18.75           C  
ATOM   1135  CG  PRO A 174     -40.751  49.930  34.731  1.00 21.31           C  
ATOM   1136  CD  PRO A 174     -40.419  48.571  34.166  1.00 18.30           C  
ATOM   1137  N   GLY A 175     -36.390  51.086  34.276  1.00 17.30           N  
ATOM   1138  CA  GLY A 175     -35.247  51.410  35.134  1.00 16.92           C  
ATOM   1139  C   GLY A 175     -34.257  50.288  35.344  1.00 17.24           C  
ATOM   1140  O   GLY A 175     -33.238  50.472  36.034  1.00 18.58           O  
ATOM   1141  N   ASP A 176     -34.543  49.104  34.800  1.00 16.77           N  
ATOM   1142  CA  ASP A 176     -33.632  47.966  34.954  1.00 15.94           C  
ATOM   1143  C   ASP A 176     -32.423  48.120  34.039  1.00 17.10           C  
ATOM   1144  O   ASP A 176     -32.581  48.212  32.819  1.00 19.09           O  
ATOM   1145  CB  ASP A 176     -34.420  46.692  34.616  1.00 16.78           C  
ATOM   1146  CG  ASP A 176     -33.780  45.422  35.129  1.00 18.49           C  
ATOM   1147  OD1 ASP A 176     -32.605  45.397  35.562  1.00 18.45           O  
ATOM   1148  OD2 ASP A 176     -34.494  44.398  35.036  1.00 18.44           O  
ATOM   1149  N   ALA A 177     -31.223  48.134  34.631  1.00 16.82           N  
ATOM   1150  CA  ALA A 177     -30.009  48.246  33.822  1.00 17.62           C  
ATOM   1151  C   ALA A 177     -29.637  46.937  33.147  1.00 16.99           C  
ATOM   1152  O   ALA A 177     -28.778  46.925  32.256  1.00 17.96           O  
ATOM   1153  CB  ALA A 177     -28.830  48.703  34.674  1.00 18.19           C  
ATOM   1154  N   ARG A 178     -30.209  45.816  33.608  1.00 15.79           N  
ATOM   1155  CA  ARG A 178     -29.809  44.514  33.044  1.00 15.20           C  
ATOM   1156  C   ARG A 178     -30.101  44.469  31.541  1.00 15.31           C  
ATOM   1157  O   ARG A 178     -31.163  44.918  31.100  1.00 16.09           O  
ATOM   1158  CB  ARG A 178     -30.562  43.382  33.740  1.00 15.53           C  
ATOM   1159  CG  ARG A 178     -30.056  43.158  35.185  1.00 15.30           C  
ATOM   1160  CD  ARG A 178     -30.819  42.031  35.876  1.00 15.07           C  
ATOM   1161  NE  ARG A 178     -32.222  42.415  36.052  1.00 17.16           N  
ATOM   1162  CZ  ARG A 178     -33.163  41.619  36.554  1.00 18.50           C  
ATOM   1163  NH1 ARG A 178     -32.873  40.367  36.916  1.00 19.40           N  
ATOM   1164  NH2 ARG A 178     -34.408  42.054  36.649  1.00 17.41           N  
ATOM   1165  N   ASP A 179     -29.156  43.928  30.772  1.00 15.90           N  
ATOM   1166  CA  ASP A 179     -29.398  43.610  29.349  1.00 15.16           C  
ATOM   1167  C   ASP A 179     -29.667  44.857  28.526  1.00 15.83           C  
ATOM   1168  O   ASP A 179     -30.514  44.836  27.622  1.00 17.04           O  
ATOM   1169  CB  ASP A 179     -30.544  42.603  29.201  1.00 16.06           C  
ATOM   1170  CG  ASP A 179     -30.408  41.451  30.168  1.00 18.27           C  
ATOM   1171  OD1 ASP A 179     -29.356  40.784  30.078  1.00 18.93           O  
ATOM   1172  OD2 ASP A 179     -31.313  41.257  31.018  1.00 18.27           O  
ATOM   1173  N   THR A 180     -28.962  45.939  28.867  1.00 15.99           N  
ATOM   1174  CA  THR A 180     -29.148  47.230  28.190  1.00 16.31           C  
ATOM   1175  C   THR A 180     -27.917  47.711  27.453  1.00 16.20           C  
ATOM   1176  O   THR A 180     -26.789  47.285  27.725  1.00 16.81           O  
ATOM   1177  CB  THR A 180     -29.562  48.341  29.164  1.00 17.36           C  
ATOM   1178  OG1 THR A 180     -28.585  48.466  30.192  1.00 17.90           O  
ATOM   1179  CG2 THR A 180     -30.946  48.063  29.773  1.00 17.67           C  
ATOM   1180  N   THR A 181     -28.162  48.606  26.511  1.00 14.96           N  
ATOM   1181  CA  THR A 181     -27.091  49.384  25.881  1.00 15.28           C  
ATOM   1182  C   THR A 181     -27.550  50.835  25.858  1.00 15.74           C  
ATOM   1183  O   THR A 181     -28.607  51.160  26.376  1.00 15.79           O  
ATOM   1184  CB  THR A 181     -26.801  48.865  24.431  1.00 15.89           C  
ATOM   1185  OG1 THR A 181     -25.607  49.481  23.913  1.00 16.66           O  
ATOM   1186  CG2 THR A 181     -27.993  49.139  23.482  1.00 16.93           C  
ATOM   1187  N   THR A 182     -26.727  51.713  25.300  1.00 15.34           N  
ATOM   1188  CA  THR A 182     -27.189  53.047  24.931  1.00 15.63           C  
ATOM   1189  C   THR A 182     -27.014  53.199  23.423  1.00 16.13           C  
ATOM   1190  O   THR A 182     -26.180  52.527  22.812  1.00 16.80           O  
ATOM   1191  CB  THR A 182     -26.378  54.160  25.637  1.00 15.71           C  
ATOM   1192  OG1 THR A 182     -25.012  54.183  25.136  1.00 17.35           O  
ATOM   1193  CG2 THR A 182     -26.387  53.994  27.157  1.00 17.38           C  
ATOM   1194  N   PRO A 183     -27.801  54.077  22.800  1.00 15.81           N  
ATOM   1195  CA  PRO A 183     -27.634  54.217  21.348  1.00 15.77           C  
ATOM   1196  C   PRO A 183     -26.193  54.586  20.965  1.00 15.85           C  
ATOM   1197  O   PRO A 183     -25.638  54.000  20.019  1.00 16.98           O  
ATOM   1198  CB  PRO A 183     -28.628  55.323  20.985  1.00 15.79           C  
ATOM   1199  CG  PRO A 183     -29.704  55.206  22.077  1.00 17.02           C  
ATOM   1200  CD  PRO A 183     -28.936  54.864  23.334  1.00 16.59           C  
ATOM   1201  N   ALA A 184     -25.539  55.449  21.755  1.00 16.36           N  
ATOM   1202  CA  ALA A 184     -24.143  55.815  21.451  1.00 16.18           C  
ATOM   1203  C   ALA A 184     -23.208  54.616  21.571  1.00 16.76           C  
ATOM   1204  O   ALA A 184     -22.335  54.408  20.709  1.00 17.28           O  
ATOM   1205  CB  ALA A 184     -23.695  56.896  22.370  1.00 16.16           C  
ATOM   1206  N   SER A 185     -23.387  53.813  22.622  1.00 17.22           N  
ATOM   1207  CA  SER A 185     -22.471  52.686  22.814  1.00 16.98           C  
ATOM   1208  C   SER A 185     -22.680  51.588  21.776  1.00 16.81           C  
ATOM   1209  O   SER A 185     -21.712  51.030  21.234  1.00 17.65           O  
ATOM   1210  CB  SER A 185     -22.582  52.104  24.206  1.00 18.91           C  
ATOM   1211  OG  SER A 185     -21.830  52.904  25.117  1.00 28.28           O  
ATOM   1212  N   MET A 186     -23.941  51.305  21.466  1.00 15.71           N  
ATOM   1213  CA  MET A 186     -24.247  50.289  20.457  1.00 16.01           C  
ATOM   1214  C   MET A 186     -23.726  50.693  19.089  1.00 16.31           C  
ATOM   1215  O   MET A 186     -23.117  49.871  18.403  1.00 16.59           O  
ATOM   1216  CB  MET A 186     -25.742  49.995  20.403  1.00 16.91           C  
ATOM   1217  CG  MET A 186     -26.136  48.929  19.375  1.00 18.68           C  
ATOM   1218  SD  MET A 186     -25.282  47.343  19.566  1.00 22.09           S  
ATOM   1219  CE  MET A 186     -26.072  46.751  21.063  1.00 22.33           C  
ATOM   1220  N   ALA A 187     -23.905  51.963  18.718  1.00 16.09           N  
ATOM   1221  CA  ALA A 187     -23.387  52.418  17.411  1.00 16.53           C  
ATOM   1222  C   ALA A 187     -21.865  52.249  17.332  1.00 16.33           C  
ATOM   1223  O   ALA A 187     -21.350  51.695  16.359  1.00 16.43           O  
ATOM   1224  CB  ALA A 187     -23.763  53.875  17.156  1.00 17.25           C  
ATOM   1225  N   ALA A 188     -21.159  52.711  18.367  1.00 15.88           N  
ATOM   1226  CA  ALA A 188     -19.705  52.573  18.396  1.00 15.94           C  
ATOM   1227  C   ALA A 188     -19.259  51.108  18.352  1.00 16.35           C  
ATOM   1228  O   ALA A 188     -18.318  50.742  17.614  1.00 17.58           O  
ATOM   1229  CB  ALA A 188     -19.143  53.277  19.632  1.00 16.53           C  
ATOM   1230  N   THR A 189     -19.938  50.270  19.119  1.00 16.51           N  
ATOM   1231  CA  THR A 189     -19.618  48.842  19.147  1.00 16.62           C  
ATOM   1232  C   THR A 189     -19.848  48.156  17.811  1.00 16.67           C  
ATOM   1233  O   THR A 189     -19.027  47.371  17.369  1.00 16.94           O  
ATOM   1234  CB  THR A 189     -20.362  48.187  20.302  1.00 17.41           C  
ATOM   1235  OG1 THR A 189     -19.707  48.618  21.508  1.00 17.86           O  
ATOM   1236  CG2 THR A 189     -20.349  46.647  20.196  1.00 19.02           C  
ATOM   1237  N   LEU A 190     -20.952  48.483  17.139  1.00 17.26           N  
ATOM   1238  CA  LEU A 190     -21.193  47.913  15.815  1.00 17.10           C  
ATOM   1239  C   LEU A 190     -20.074  48.336  14.850  1.00 17.72           C  
ATOM   1240  O   LEU A 190     -19.603  47.516  14.056  1.00 18.67           O  
ATOM   1241  CB  LEU A 190     -22.555  48.378  15.278  1.00 18.29           C  
ATOM   1242  CG  LEU A 190     -23.717  47.760  16.014  1.00 21.74           C  
ATOM   1243  CD1 LEU A 190     -24.951  48.504  15.532  1.00 25.04           C  
ATOM   1244  CD2 LEU A 190     -23.821  46.264  15.697  1.00 25.06           C  
ATOM   1245  N   ARG A 191     -19.685  49.612  14.886  1.00 17.43           N  
ATOM   1246  CA  ARG A 191     -18.600  50.092  14.014  1.00 17.66           C  
ATOM   1247  C   ARG A 191     -17.323  49.322  14.309  1.00 18.33           C  
ATOM   1248  O   ARG A 191     -16.605  48.878  13.397  1.00 18.49           O  
ATOM   1249  CB  ARG A 191     -18.401  51.582  14.209  1.00 19.00           C  
ATOM   1250  CG  ARG A 191     -17.340  52.146  13.268  1.00 18.68           C  
ATOM   1251  CD  ARG A 191     -17.352  53.649  13.283  1.00 20.52           C  
ATOM   1252  NE  ARG A 191     -16.256  54.188  12.490  1.00 21.60           N  
ATOM   1253  CZ  ARG A 191     -15.077  54.502  13.023  1.00 23.34           C  
ATOM   1254  NH1 ARG A 191     -14.880  54.348  14.329  1.00 26.85           N  
ATOM   1255  NH2 ARG A 191     -14.111  54.987  12.265  1.00 26.35           N  
ATOM   1256  N   LYS A 192     -17.047  49.119  15.592  1.00 17.47           N  
ATOM   1257  CA  LYS A 192     -15.845  48.363  15.968  1.00 17.98           C  
ATOM   1258  C   LYS A 192     -15.867  46.938  15.412  1.00 18.20           C  
ATOM   1259  O   LYS A 192     -14.855  46.453  14.885  1.00 17.68           O  
ATOM   1260  CB  LYS A 192     -15.705  48.307  17.487  1.00 18.24           C  
ATOM   1261  CG  LYS A 192     -15.295  49.649  18.108  1.00 19.28           C  
ATOM   1262  CD  LYS A 192     -15.305  49.506  19.616  1.00 19.70           C  
ATOM   1263  CE  LYS A 192     -14.922  50.827  20.300  1.00 21.48           C  
ATOM   1264  NZ  LYS A 192     -15.100  50.704  21.804  1.00 22.25           N  
ATOM   1265  N   LEU A 193     -16.999  46.253  15.577  1.00 18.23           N  
ATOM   1266  CA  LEU A 193     -17.095  44.853  15.171  1.00 18.46           C  
ATOM   1267  C   LEU A 193     -17.008  44.700  13.668  1.00 19.12           C  
ATOM   1268  O   LEU A 193     -16.370  43.773  13.171  1.00 20.50           O  
ATOM   1269  CB  LEU A 193     -18.405  44.235  15.689  1.00 18.72           C  
ATOM   1270  CG  LEU A 193     -18.402  44.056  17.198  1.00 19.82           C  
ATOM   1271  CD1 LEU A 193     -19.816  43.621  17.606  1.00 23.10           C  
ATOM   1272  CD2 LEU A 193     -17.371  43.005  17.585  1.00 21.62           C  
ATOM   1273  N   LEU A 194     -17.578  45.654  12.939  1.00 19.31           N  
ATOM   1274  CA  LEU A 194     -17.751  45.482  11.493  1.00 19.41           C  
ATOM   1275  C   LEU A 194     -16.620  46.096  10.678  1.00 20.76           C  
ATOM   1276  O   LEU A 194     -16.408  45.701   9.529  1.00 21.93           O  
ATOM   1277  CB  LEU A 194     -19.113  45.996  11.022  1.00 20.00           C  
ATOM   1278  CG  LEU A 194     -20.277  45.132  11.519  1.00 18.99           C  
ATOM   1279  CD1 LEU A 194     -21.611  45.875  11.429  1.00 23.00           C  
ATOM   1280  CD2 LEU A 194     -20.346  43.824  10.705  1.00 21.00           C  
ATOM   1281  N   THR A 195     -15.899  47.057  11.249  1.00 20.54           N  
ATOM   1282  CA  THR A 195     -14.904  47.793  10.446  1.00 22.04           C  
ATOM   1283  C   THR A 195     -13.516  47.993  11.048  1.00 22.85           C  
ATOM   1284  O   THR A 195     -12.609  48.434  10.327  1.00 22.62           O  
ATOM   1285  CB  THR A 195     -15.422  49.188  10.026  1.00 22.78           C  
ATOM   1286  OG1 THR A 195     -15.391  50.068  11.152  1.00 25.24           O  
ATOM   1287  CG2 THR A 195     -16.823  49.125   9.451  1.00 24.83           C  
ATOM   1288  N   SER A 196     -13.329  47.708  12.334  1.00 22.67           N  
ATOM   1289  CA  SER A 196     -12.055  48.051  12.984  1.00 25.09           C  
ATOM   1290  C   SER A 196     -11.112  46.886  12.763  1.00 27.40           C  
ATOM   1291  O   SER A 196     -11.473  45.915  12.119  1.00 29.77           O  
ATOM   1292  CB  SER A 196     -12.257  48.360  14.478  1.00 23.12           C  
ATOM   1293  OG  SER A 196     -12.349  47.184  15.249  1.00 22.97           O  
ATOM   1294  N   GLN A 197      -9.896  46.925  13.279  1.00 29.64           N  
ATOM   1295  CA  GLN A 197      -9.097  45.748  12.963  1.00 32.55           C  
ATOM   1296  C   GLN A 197      -9.390  44.510  13.804  1.00 31.25           C  
ATOM   1297  O   GLN A 197      -8.743  43.478  13.619  1.00 31.70           O  
ATOM   1298  CB  GLN A 197      -7.610  46.072  12.893  1.00 33.51           C  
ATOM   1299  CG  GLN A 197      -6.943  46.320  14.203  1.00 39.19           C  
ATOM   1300  CD  GLN A 197      -5.506  46.720  13.987  1.00 44.20           C  
ATOM   1301  OE1 GLN A 197      -4.669  45.897  13.601  1.00 47.82           O  
ATOM   1302  NE2 GLN A 197      -5.214  47.999  14.193  1.00 48.01           N  
ATOM   1303  N   ARG A 198     -10.411  44.589  14.666  1.00 29.21           N  
ATOM   1304  CA  ARG A 198     -10.569  43.633  15.758  1.00 27.16           C  
ATOM   1305  C   ARG A 198     -10.964  42.250  15.254  1.00 26.66           C  
ATOM   1306  O   ARG A 198     -10.351  41.244  15.635  1.00 28.66           O  
ATOM   1307  CB  ARG A 198     -11.556  44.152  16.798  1.00 26.52           C  
ATOM   1308  CG  ARG A 198     -11.014  45.354  17.571  1.00 26.38           C  
ATOM   1309  CD  ARG A 198     -12.060  45.816  18.570  1.00 26.80           C  
ATOM   1310  NE  ARG A 198     -11.599  46.874  19.465  1.00 27.46           N  
ATOM   1311  CZ  ARG A 198     -11.544  48.163  19.144  1.00 26.32           C  
ATOM   1312  NH1 ARG A 198     -11.863  48.562  17.920  1.00 24.40           N  
ATOM   1313  NH2 ARG A 198     -11.131  49.059  20.040  1.00 26.25           N  
ATOM   1314  N   LEU A 199     -11.936  42.201  14.354  1.00 23.69           N  
ATOM   1315  CA  LEU A 199     -12.252  40.970  13.662  1.00 23.08           C  
ATOM   1316  C   LEU A 199     -11.505  40.903  12.338  1.00 22.03           C  
ATOM   1317  O   LEU A 199     -11.223  41.936  11.721  1.00 22.41           O  
ATOM   1318  CB  LEU A 199     -13.758  40.903  13.395  1.00 23.25           C  
ATOM   1319  CG  LEU A 199     -14.647  40.289  14.480  1.00 26.30           C  
ATOM   1320  CD1 LEU A 199     -14.259  40.642  15.892  1.00 32.67           C  
ATOM   1321  CD2 LEU A 199     -16.126  40.541  14.187  1.00 24.16           C  
ATOM   1322  N   SER A 200     -11.222  39.680  11.891  1.00 21.57           N  
ATOM   1323  CA  SER A 200     -10.595  39.481  10.588  1.00 21.52           C  
ATOM   1324  C   SER A 200     -11.515  39.948   9.477  1.00 21.24           C  
ATOM   1325  O   SER A 200     -12.720  40.110   9.681  1.00 20.40           O  
ATOM   1326  CB  SER A 200     -10.273  38.008  10.372  1.00 22.06           C  
ATOM   1327  OG  SER A 200     -11.468  37.243  10.233  1.00 22.07           O  
ATOM   1328  N   ALA A 201     -10.945  40.130   8.290  1.00 21.03           N  
ATOM   1329  CA  ALA A 201     -11.714  40.547   7.130  1.00 21.44           C  
ATOM   1330  C   ALA A 201     -12.826  39.543   6.846  1.00 21.13           C  
ATOM   1331  O   ALA A 201     -13.969  39.919   6.548  1.00 21.12           O  
ATOM   1332  CB  ALA A 201     -10.767  40.661   5.912  1.00 21.78           C  
ATOM   1333  N   ARG A 202     -12.492  38.266   6.944  1.00 21.37           N  
ATOM   1334  CA  ARG A 202     -13.443  37.206   6.676  1.00 21.29           C  
ATOM   1335  C   ARG A 202     -14.582  37.248   7.707  1.00 20.98           C  
ATOM   1336  O   ARG A 202     -15.751  37.066   7.358  1.00 20.08           O  
ATOM   1337  CB  ARG A 202     -12.751  35.845   6.710  1.00 23.17           C  
ATOM   1338  CG  ARG A 202     -13.674  34.712   6.321  1.00 26.98           C  
ATOM   1339  CD  ARG A 202     -12.935  33.381   6.264  1.00 36.91           C  
ATOM   1340  NE  ARG A 202     -13.604  32.478   5.329  1.00 44.97           N  
ATOM   1341  CZ  ARG A 202     -13.037  31.418   4.760  1.00 48.32           C  
ATOM   1342  NH1 ARG A 202     -11.770  31.107   5.029  1.00 50.25           N  
ATOM   1343  NH2 ARG A 202     -13.741  30.666   3.922  1.00 50.26           N  
ATOM   1344  N   SER A 203     -14.221  37.490   8.961  1.00 20.43           N  
ATOM   1345  CA  SER A 203     -15.229  37.542  10.040  1.00 19.50           C  
ATOM   1346  C   SER A 203     -16.126  38.761   9.914  1.00 19.40           C  
ATOM   1347  O   SER A 203     -17.348  38.660  10.094  1.00 19.36           O  
ATOM   1348  CB  SER A 203     -14.551  37.499  11.407  1.00 20.62           C  
ATOM   1349  OG  SER A 203     -14.172  36.155  11.673  1.00 22.41           O  
ATOM   1350  N   GLN A 204     -15.538  39.906   9.549  1.00 19.19           N  
ATOM   1351  CA  GLN A 204     -16.361  41.099   9.309  1.00 19.88           C  
ATOM   1352  C   GLN A 204     -17.352  40.884   8.176  1.00 18.76           C  
ATOM   1353  O   GLN A 204     -18.508  41.306   8.264  1.00 20.46           O  
ATOM   1354  CB  GLN A 204     -15.491  42.323   8.997  1.00 19.81           C  
ATOM   1355  CG  GLN A 204     -14.614  42.798  10.171  1.00 21.34           C  
ATOM   1356  CD  GLN A 204     -13.717  43.970   9.795  1.00 24.04           C  
ATOM   1357  OE1 GLN A 204     -13.471  44.238   8.621  1.00 29.29           O  
ATOM   1358  NE2 GLN A 204     -13.289  44.719  10.797  1.00 26.67           N  
ATOM   1359  N   ARG A 205     -16.914  40.220   7.111  1.00 19.72           N  
ATOM   1360  CA  ARG A 205     -17.802  39.935   5.988  1.00 20.06           C  
ATOM   1361  C   ARG A 205     -18.920  38.983   6.402  1.00 18.79           C  
ATOM   1362  O   ARG A 205     -20.072  39.144   5.978  1.00 18.74           O  
ATOM   1363  CB  ARG A 205     -17.030  39.347   4.806  1.00 20.28           C  
ATOM   1364  CG  ARG A 205     -16.128  40.374   4.125  1.00 23.01           C  
ATOM   1365  CD  ARG A 205     -15.561  39.859   2.786  1.00 26.12           C  
ATOM   1366  NE  ARG A 205     -14.853  38.585   2.884  1.00 31.47           N  
ATOM   1367  CZ  ARG A 205     -13.530  38.459   2.992  1.00 33.73           C  
ATOM   1368  NH1 ARG A 205     -12.738  39.536   2.994  1.00 31.28           N  
ATOM   1369  NH2 ARG A 205     -13.002  37.241   3.089  1.00 34.32           N  
ATOM   1370  N   GLN A 206     -18.587  38.029   7.270  1.00 18.09           N  
ATOM   1371  CA  GLN A 206     -19.589  37.032   7.693  1.00 18.12           C  
ATOM   1372  C   GLN A 206     -20.621  37.661   8.592  1.00 17.61           C  
ATOM   1373  O   GLN A 206     -21.815  37.431   8.410  1.00 17.48           O  
ATOM   1374  CB  GLN A 206     -18.930  35.852   8.409  1.00 18.06           C  
ATOM   1375  CG  GLN A 206     -19.937  34.805   8.889  1.00 17.80           C  
ATOM   1376  CD  GLN A 206     -20.659  34.099   7.748  1.00 20.03           C  
ATOM   1377  OE1 GLN A 206     -20.125  33.140   7.163  1.00 23.33           O  
ATOM   1378  NE2 GLN A 206     -21.856  34.579   7.394  1.00 18.52           N  
ATOM   1379  N   LEU A 207     -20.176  38.500   9.521  1.00 17.32           N  
ATOM   1380  CA  LEU A 207     -21.143  39.135  10.426  1.00 17.55           C  
ATOM   1381  C   LEU A 207     -22.082  40.063   9.625  1.00 17.35           C  
ATOM   1382  O   LEU A 207     -23.317  40.040   9.820  1.00 17.62           O  
ATOM   1383  CB  LEU A 207     -20.368  39.910  11.508  1.00 17.61           C  
ATOM   1384  CG  LEU A 207     -21.227  40.518  12.623  1.00 17.86           C  
ATOM   1385  CD1 LEU A 207     -22.064  39.416  13.329  1.00 18.56           C  
ATOM   1386  CD2 LEU A 207     -20.282  41.232  13.611  1.00 19.06           C  
ATOM   1387  N   LEU A 208     -21.502  40.825   8.696  1.00 17.75           N  
ATOM   1388  CA  LEU A 208     -22.305  41.690   7.844  1.00 17.93           C  
ATOM   1389  C   LEU A 208     -23.259  40.872   6.988  1.00 17.82           C  
ATOM   1390  O   LEU A 208     -24.422  41.265   6.806  1.00 17.21           O  
ATOM   1391  CB  LEU A 208     -21.410  42.560   6.948  1.00 17.45           C  
ATOM   1392  CG  LEU A 208     -22.163  43.633   6.173  1.00 19.66           C  
ATOM   1393  CD1 LEU A 208     -22.689  44.693   7.108  1.00 21.87           C  
ATOM   1394  CD2 LEU A 208     -21.189  44.252   5.151  1.00 21.83           C  
ATOM   1395  N   GLN A 209     -22.795  39.734   6.452  1.00 17.68           N  
ATOM   1396  CA  GLN A 209     -23.682  38.899   5.627  1.00 18.29           C  
ATOM   1397  C   GLN A 209     -24.908  38.397   6.381  1.00 17.29           C  
ATOM   1398  O   GLN A 209     -26.020  38.436   5.866  1.00 18.40           O  
ATOM   1399  CB  GLN A 209     -22.923  37.709   5.040  1.00 18.31           C  
ATOM   1400  CG  GLN A 209     -23.732  36.905   3.989  1.00 19.99           C  
ATOM   1401  CD  GLN A 209     -24.100  37.734   2.776  1.00 22.12           C  
ATOM   1402  OE1 GLN A 209     -23.220  38.329   2.138  1.00 27.19           O  
ATOM   1403  NE2 GLN A 209     -25.391  37.778   2.438  1.00 25.77           N  
ATOM   1404  N   TRP A 210     -24.708  37.942   7.615  1.00 16.97           N  
ATOM   1405  CA  TRP A 210     -25.842  37.492   8.433  1.00 16.73           C  
ATOM   1406  C   TRP A 210     -26.844  38.639   8.582  1.00 17.34           C  
ATOM   1407  O   TRP A 210     -28.071  38.440   8.484  1.00 17.18           O  
ATOM   1408  CB  TRP A 210     -25.361  36.988   9.800  1.00 17.59           C  
ATOM   1409  CG  TRP A 210     -24.702  35.622   9.747  1.00 16.49           C  
ATOM   1410  CD1 TRP A 210     -25.061  34.555   8.955  1.00 18.76           C  
ATOM   1411  CD2 TRP A 210     -23.620  35.169  10.572  1.00 16.10           C  
ATOM   1412  NE1 TRP A 210     -24.230  33.463   9.225  1.00 18.59           N  
ATOM   1413  CE2 TRP A 210     -23.350  33.818  10.216  1.00 16.71           C  
ATOM   1414  CE3 TRP A 210     -22.839  35.777  11.573  1.00 17.78           C  
ATOM   1415  CZ2 TRP A 210     -22.315  33.066  10.835  1.00 16.31           C  
ATOM   1416  CZ3 TRP A 210     -21.814  35.031  12.194  1.00 17.84           C  
ATOM   1417  CH2 TRP A 210     -21.559  33.692  11.805  1.00 18.80           C  
ATOM   1418  N   MET A 211     -26.334  39.849   8.794  1.00 16.97           N  
ATOM   1419  CA  MET A 211     -27.228  41.002   8.914  1.00 17.00           C  
ATOM   1420  C   MET A 211     -27.953  41.355   7.605  1.00 16.81           C  
ATOM   1421  O   MET A 211     -29.154  41.702   7.588  1.00 16.89           O  
ATOM   1422  CB  MET A 211     -26.450  42.200   9.458  1.00 16.92           C  
ATOM   1423  CG  MET A 211     -25.940  41.997  10.898  1.00 17.31           C  
ATOM   1424  SD  MET A 211     -24.981  43.385  11.488  1.00 18.16           S  
ATOM   1425  CE  MET A 211     -26.224  44.657  11.711  1.00 19.22           C  
ATOM   1426  N   VAL A 212     -27.234  41.241   6.496  1.00 16.20           N  
ATOM   1427  CA  VAL A 212     -27.861  41.445   5.179  1.00 16.32           C  
ATOM   1428  C   VAL A 212     -29.029  40.469   4.994  1.00 16.83           C  
ATOM   1429  O   VAL A 212     -30.121  40.840   4.493  1.00 17.95           O  
ATOM   1430  CB  VAL A 212     -26.824  41.254   4.053  1.00 17.05           C  
ATOM   1431  CG1 VAL A 212     -27.522  41.079   2.724  1.00 18.29           C  
ATOM   1432  CG2 VAL A 212     -25.883  42.443   4.001  1.00 17.09           C  
ATOM   1433  N   ASP A 213     -28.822  39.241   5.463  1.00 16.30           N  
ATOM   1434  CA  ASP A 213     -29.797  38.168   5.306  1.00 18.07           C  
ATOM   1435  C   ASP A 213     -30.893  38.098   6.373  1.00 17.20           C  
ATOM   1436  O   ASP A 213     -31.665  37.135   6.394  1.00 17.91           O  
ATOM   1437  CB  ASP A 213     -29.045  36.832   5.227  1.00 17.61           C  
ATOM   1438  CG  ASP A 213     -28.231  36.690   3.938  1.00 20.62           C  
ATOM   1439  OD1 ASP A 213     -28.572  37.339   2.915  1.00 25.27           O  
ATOM   1440  OD2 ASP A 213     -27.294  35.875   3.931  1.00 24.20           O  
ATOM   1441  N   ASP A 214     -30.997  39.144   7.201  1.00 17.44           N  
ATOM   1442  CA  ASP A 214     -32.059  39.261   8.207  1.00 16.88           C  
ATOM   1443  C   ASP A 214     -33.419  39.048   7.563  1.00 17.59           C  
ATOM   1444  O   ASP A 214     -33.701  39.643   6.527  1.00 18.31           O  
ATOM   1445  CB  ASP A 214     -31.973  40.676   8.783  1.00 17.32           C  
ATOM   1446  CG  ASP A 214     -32.790  40.856  10.036  1.00 19.43           C  
ATOM   1447  OD1 ASP A 214     -33.456  39.909  10.522  1.00 19.55           O  
ATOM   1448  OD2 ASP A 214     -32.798  42.008  10.538  1.00 19.05           O  
ATOM   1449  N   ARG A 215     -34.238  38.159   8.137  1.00 17.54           N  
ATOM   1450  CA  ARG A 215     -35.550  37.839   7.547  1.00 18.99           C  
ATOM   1451  C   ARG A 215     -36.735  38.474   8.260  1.00 18.95           C  
ATOM   1452  O   ARG A 215     -37.876  38.390   7.753  1.00 19.38           O  
ATOM   1453  CB  ARG A 215     -35.744  36.306   7.545  1.00 19.50           C  
ATOM   1454  CG  ARG A 215     -34.812  35.635   6.547  1.00 22.46           C  
ATOM   1455  CD  ARG A 215     -35.150  34.161   6.315  1.00 24.60           C  
ATOM   1456  NE  ARG A 215     -36.435  34.014   5.644  1.00 26.34           N  
ATOM   1457  CZ  ARG A 215     -37.119  32.871   5.626  1.00 26.89           C  
ATOM   1458  NH1 ARG A 215     -36.623  31.799   6.240  1.00 28.44           N  
ATOM   1459  NH2 ARG A 215     -38.296  32.813   5.006  1.00 27.89           N  
ATOM   1460  N   VAL A 216     -36.510  39.012   9.465  1.00 18.01           N  
ATOM   1461  CA  VAL A 216     -37.621  39.461  10.298  1.00 19.39           C  
ATOM   1462  C   VAL A 216     -37.736  40.984  10.451  1.00 19.00           C  
ATOM   1463  O   VAL A 216     -38.513  41.483  11.288  1.00 20.86           O  
ATOM   1464  CB  VAL A 216     -37.607  38.801  11.702  1.00 19.74           C  
ATOM   1465  CG1 VAL A 216     -37.658  37.310  11.575  1.00 21.56           C  
ATOM   1466  CG2 VAL A 216     -36.340  39.213  12.476  1.00 21.47           C  
ATOM   1467  N   ALA A 217     -37.079  41.720   9.567  1.00 17.43           N  
ATOM   1468  CA  ALA A 217     -36.966  43.166   9.732  1.00 18.16           C  
ATOM   1469  C   ALA A 217     -37.805  43.920   8.703  1.00 18.07           C  
ATOM   1470  O   ALA A 217     -37.717  45.154   8.591  1.00 17.31           O  
ATOM   1471  CB  ALA A 217     -35.477  43.600   9.696  1.00 19.54           C  
ATOM   1472  N   GLY A 218     -38.673  43.187   7.988  1.00 17.85           N  
ATOM   1473  CA  GLY A 218     -39.449  43.807   6.925  1.00 18.54           C  
ATOM   1474  C   GLY A 218     -40.206  45.079   7.305  1.00 17.69           C  
ATOM   1475  O   GLY A 218     -40.205  46.043   6.523  1.00 18.68           O  
ATOM   1476  N   PRO A 219     -40.903  45.079   8.456  1.00 18.17           N  
ATOM   1477  CA  PRO A 219     -41.736  46.247   8.782  1.00 17.37           C  
ATOM   1478  C   PRO A 219     -40.999  47.480   9.257  1.00 17.64           C  
ATOM   1479  O   PRO A 219     -41.640  48.505   9.488  1.00 18.19           O  
ATOM   1480  CB  PRO A 219     -42.613  45.748   9.934  1.00 20.06           C  
ATOM   1481  CG  PRO A 219     -42.502  44.247   9.913  1.00 22.13           C  
ATOM   1482  CD  PRO A 219     -41.152  43.939   9.361  1.00 18.83           C  
ATOM   1483  N   LEU A 220     -39.681  47.376   9.396  1.00 16.06           N  
ATOM   1484  CA  LEU A 220     -38.919  48.486   9.968  1.00 15.71           C  
ATOM   1485  C   LEU A 220     -38.230  49.342   8.875  1.00 16.32           C  
ATOM   1486  O   LEU A 220     -38.897  49.839   7.965  1.00 16.70           O  
ATOM   1487  CB  LEU A 220     -37.978  47.964  11.060  1.00 16.52           C  
ATOM   1488  CG  LEU A 220     -38.756  47.266  12.215  1.00 16.97           C  
ATOM   1489  CD1 LEU A 220     -37.813  46.911  13.376  1.00 19.66           C  
ATOM   1490  CD2 LEU A 220     -39.915  48.156  12.735  1.00 20.56           C  
ATOM   1491  N   ILE A 221     -36.914  49.513   8.942  1.00 15.24           N  
ATOM   1492  CA  ILE A 221     -36.226  50.376   7.952  1.00 16.36           C  
ATOM   1493  C   ILE A 221     -36.360  49.819   6.520  1.00 15.72           C  
ATOM   1494  O   ILE A 221     -36.519  50.582   5.571  1.00 16.05           O  
ATOM   1495  CB  ILE A 221     -34.774  50.581   8.333  1.00 15.19           C  
ATOM   1496  CG1 ILE A 221     -34.673  51.380   9.632  1.00 16.94           C  
ATOM   1497  CG2 ILE A 221     -34.060  51.374   7.212  1.00 17.63           C  
ATOM   1498  CD1 ILE A 221     -33.244  51.471  10.225  1.00 19.05           C  
ATOM   1499  N   ARG A 222     -36.413  48.501   6.364  1.00 16.17           N  
ATOM   1500  CA  ARG A 222     -36.558  47.922   5.026  1.00 15.71           C  
ATOM   1501  C   ARG A 222     -37.830  48.384   4.325  1.00 15.28           C  
ATOM   1502  O   ARG A 222     -37.872  48.484   3.100  1.00 17.04           O  
ATOM   1503  CB  ARG A 222     -36.529  46.402   5.105  1.00 16.05           C  
ATOM   1504  CG  ARG A 222     -35.100  45.908   5.344  1.00 15.90           C  
ATOM   1505  CD  ARG A 222     -35.086  44.449   5.747  1.00 17.30           C  
ATOM   1506  NE  ARG A 222     -33.763  44.027   6.205  1.00 17.32           N  
ATOM   1507  CZ  ARG A 222     -32.891  43.341   5.464  1.00 17.86           C  
ATOM   1508  NH1 ARG A 222     -33.180  42.989   4.208  1.00 21.11           N  
ATOM   1509  NH2 ARG A 222     -31.714  43.000   5.987  1.00 15.99           N  
ATOM   1510  N   SER A 223     -38.877  48.679   5.108  1.00 16.18           N  
ATOM   1511  CA  SER A 223     -40.152  49.074   4.511  1.00 16.13           C  
ATOM   1512  C   SER A 223     -40.133  50.456   3.872  1.00 16.62           C  
ATOM   1513  O   SER A 223     -41.032  50.795   3.099  1.00 17.97           O  
ATOM   1514  CB  SER A 223     -41.265  48.989   5.562  1.00 16.41           C  
ATOM   1515  OG  SER A 223     -41.229  50.079   6.480  1.00 18.10           O  
ATOM   1516  N   VAL A 224     -39.128  51.254   4.237  1.00 16.59           N  
ATOM   1517  CA  VAL A 224     -38.987  52.621   3.718  1.00 16.08           C  
ATOM   1518  C   VAL A 224     -37.653  52.835   3.002  1.00 16.25           C  
ATOM   1519  O   VAL A 224     -37.285  53.972   2.663  1.00 17.39           O  
ATOM   1520  CB  VAL A 224     -39.134  53.673   4.854  1.00 16.88           C  
ATOM   1521  CG1 VAL A 224     -40.548  53.614   5.437  1.00 18.80           C  
ATOM   1522  CG2 VAL A 224     -38.136  53.431   5.961  1.00 17.31           C  
ATOM   1523  N   LEU A 225     -36.927  51.749   2.773  1.00 15.43           N  
ATOM   1524  CA  LEU A 225     -35.611  51.853   2.137  1.00 16.05           C  
ATOM   1525  C   LEU A 225     -35.776  52.041   0.630  1.00 15.95           C  
ATOM   1526  O   LEU A 225     -36.412  51.211  -0.033  1.00 16.77           O  
ATOM   1527  CB  LEU A 225     -34.835  50.559   2.395  1.00 16.48           C  
ATOM   1528  CG  LEU A 225     -33.382  50.604   1.900  1.00 15.76           C  
ATOM   1529  CD1 LEU A 225     -32.577  51.389   2.899  1.00 18.09           C  
ATOM   1530  CD2 LEU A 225     -32.879  49.176   1.833  1.00 18.96           C  
ATOM   1531  N   PRO A 226     -35.166  53.107   0.057  1.00 15.60           N  
ATOM   1532  CA  PRO A 226     -35.365  53.304  -1.383  1.00 15.76           C  
ATOM   1533  C   PRO A 226     -34.720  52.216  -2.248  1.00 15.85           C  
ATOM   1534  O   PRO A 226     -33.729  51.570  -1.836  1.00 16.30           O  
ATOM   1535  CB  PRO A 226     -34.694  54.660  -1.656  1.00 16.62           C  
ATOM   1536  CG  PRO A 226     -34.645  55.362  -0.273  1.00 17.01           C  
ATOM   1537  CD  PRO A 226     -34.362  54.186   0.663  1.00 16.69           C  
ATOM   1538  N   ALA A 227     -35.268  52.030  -3.454  1.00 15.30           N  
ATOM   1539  CA  ALA A 227     -34.637  51.115  -4.404  1.00 14.37           C  
ATOM   1540  C   ALA A 227     -33.157  51.447  -4.614  1.00 14.78           C  
ATOM   1541  O   ALA A 227     -32.797  52.613  -4.724  1.00 15.68           O  
ATOM   1542  CB  ALA A 227     -35.360  51.177  -5.726  1.00 15.71           C  
ATOM   1543  N   GLY A 228     -32.342  50.395  -4.676  1.00 15.00           N  
ATOM   1544  CA  GLY A 228     -30.924  50.591  -4.933  1.00 14.75           C  
ATOM   1545  C   GLY A 228     -30.039  50.779  -3.721  1.00 15.05           C  
ATOM   1546  O   GLY A 228     -28.819  50.873  -3.891  1.00 16.37           O  
ATOM   1547  N   TRP A 229     -30.621  50.855  -2.521  1.00 14.58           N  
ATOM   1548  CA  TRP A 229     -29.803  51.068  -1.326  1.00 14.02           C  
ATOM   1549  C   TRP A 229     -29.390  49.737  -0.709  1.00 15.43           C  
ATOM   1550  O   TRP A 229     -30.095  48.711  -0.866  1.00 17.85           O  
ATOM   1551  CB  TRP A 229     -30.597  51.859  -0.276  1.00 14.96           C  
ATOM   1552  CG  TRP A 229     -30.726  53.325  -0.568  1.00 15.32           C  
ATOM   1553  CD1 TRP A 229     -31.108  53.904  -1.749  1.00 17.89           C  
ATOM   1554  CD2 TRP A 229     -30.541  54.390   0.365  1.00 14.86           C  
ATOM   1555  NE1 TRP A 229     -31.129  55.289  -1.615  1.00 17.11           N  
ATOM   1556  CE2 TRP A 229     -30.764  55.608  -0.334  1.00 16.56           C  
ATOM   1557  CE3 TRP A 229     -30.142  54.436   1.715  1.00 16.06           C  
ATOM   1558  CZ2 TRP A 229     -30.689  56.847   0.285  1.00 15.39           C  
ATOM   1559  CZ3 TRP A 229     -30.059  55.692   2.341  1.00 17.06           C  
ATOM   1560  CH2 TRP A 229     -30.303  56.878   1.603  1.00 16.02           C  
ATOM   1561  N   PHE A 230     -28.250  49.783  -0.014  1.00 14.69           N  
ATOM   1562  CA  PHE A 230     -27.793  48.671   0.820  1.00 15.57           C  
ATOM   1563  C   PHE A 230     -28.454  48.729   2.195  1.00 16.59           C  
ATOM   1564  O   PHE A 230     -28.623  49.809   2.773  1.00 16.22           O  
ATOM   1565  CB  PHE A 230     -26.292  48.798   0.990  1.00 17.10           C  
ATOM   1566  CG  PHE A 230     -25.699  47.758   1.908  1.00 17.52           C  
ATOM   1567  CD1 PHE A 230     -25.574  47.997   3.264  1.00 18.29           C  
ATOM   1568  CD2 PHE A 230     -25.260  46.549   1.388  1.00 19.81           C  
ATOM   1569  CE1 PHE A 230     -25.025  47.036   4.120  1.00 16.88           C  
ATOM   1570  CE2 PHE A 230     -24.720  45.554   2.238  1.00 21.65           C  
ATOM   1571  CZ  PHE A 230     -24.579  45.823   3.603  1.00 19.76           C  
ATOM   1572  N   ILE A 231     -28.773  47.544   2.731  1.00 16.36           N  
ATOM   1573  CA  ILE A 231     -29.158  47.436   4.122  1.00 17.76           C  
ATOM   1574  C   ILE A 231     -28.638  46.140   4.740  1.00 17.03           C  
ATOM   1575  O   ILE A 231     -28.633  45.087   4.099  1.00 16.95           O  
ATOM   1576  CB  ILE A 231     -30.694  47.530   4.270  1.00 18.00           C  
ATOM   1577  CG1 ILE A 231     -31.101  47.424   5.737  1.00 24.68           C  
ATOM   1578  CG2 ILE A 231     -31.391  46.412   3.526  1.00 19.72           C  
ATOM   1579  CD1 ILE A 231     -31.001  48.622   6.468  1.00 26.83           C  
ATOM   1580  N   ALA A 232     -28.209  46.253   6.002  1.00 16.27           N  
ATOM   1581  CA  ALA A 232     -27.896  45.077   6.822  1.00 15.39           C  
ATOM   1582  C   ALA A 232     -28.399  45.434   8.207  1.00 16.00           C  
ATOM   1583  O   ALA A 232     -28.136  46.523   8.704  1.00 16.75           O  
ATOM   1584  CB  ALA A 232     -26.375  44.850   6.845  1.00 17.35           C  
ATOM   1585  N   ASP A 233     -29.134  44.534   8.850  1.00 14.58           N  
ATOM   1586  CA  ASP A 233     -29.749  44.950  10.089  1.00 15.82           C  
ATOM   1587  C   ASP A 233     -30.006  43.811  11.055  1.00 15.79           C  
ATOM   1588  O   ASP A 233     -29.807  42.629  10.725  1.00 15.81           O  
ATOM   1589  CB  ASP A 233     -31.029  45.774   9.833  1.00 15.43           C  
ATOM   1590  CG  ASP A 233     -32.068  45.041   8.991  1.00 18.18           C  
ATOM   1591  OD1 ASP A 233     -32.986  45.732   8.507  1.00 17.39           O  
ATOM   1592  OD2 ASP A 233     -31.971  43.807   8.808  1.00 17.23           O  
ATOM   1593  N   LYS A 234     -30.387  44.191  12.276  1.00 15.11           N  
ATOM   1594  CA  LYS A 234     -30.824  43.235  13.302  1.00 14.55           C  
ATOM   1595  C   LYS A 234     -31.857  43.918  14.144  1.00 14.84           C  
ATOM   1596  O   LYS A 234     -31.617  45.038  14.609  1.00 15.57           O  
ATOM   1597  CB  LYS A 234     -29.664  42.778  14.186  1.00 15.60           C  
ATOM   1598  CG  LYS A 234     -30.097  41.814  15.333  1.00 17.29           C  
ATOM   1599  CD  LYS A 234     -30.368  40.409  14.775  1.00 17.42           C  
ATOM   1600  CE  LYS A 234     -31.150  39.561  15.779  1.00 20.98           C  
ATOM   1601  NZ  LYS A 234     -32.582  39.815  15.709  1.00 25.64           N  
ATOM   1602  N   THR A 235     -32.955  43.213  14.401  1.00 16.34           N  
ATOM   1603  CA  THR A 235     -34.082  43.808  15.155  1.00 17.30           C  
ATOM   1604  C   THR A 235     -34.187  43.213  16.546  1.00 17.02           C  
ATOM   1605  O   THR A 235     -33.488  42.245  16.880  1.00 18.47           O  
ATOM   1606  CB  THR A 235     -35.427  43.617  14.437  1.00 20.25           C  
ATOM   1607  OG1 THR A 235     -35.637  42.222  14.255  1.00 21.82           O  
ATOM   1608  CG2 THR A 235     -35.395  44.317  13.071  1.00 22.39           C  
ATOM   1609  N   GLY A 236     -35.045  43.813  17.367  1.00 16.19           N  
ATOM   1610  CA  GLY A 236     -35.373  43.216  18.670  1.00 16.45           C  
ATOM   1611  C   GLY A 236     -36.756  43.636  19.097  1.00 16.91           C  
ATOM   1612  O   GLY A 236     -37.261  44.680  18.687  1.00 16.11           O  
ATOM   1613  N   ALA A 237     -37.394  42.754  19.869  1.00 16.11           N  
ATOM   1614  CA  ALA A 237     -38.694  43.024  20.460  1.00 16.50           C  
ATOM   1615  C   ALA A 237     -38.665  42.583  21.913  1.00 16.99           C  
ATOM   1616  O   ALA A 237     -38.036  41.560  22.261  1.00 18.43           O  
ATOM   1617  CB  ALA A 237     -39.787  42.253  19.682  1.00 16.99           C  
ATOM   1618  N   GLY A 238     -39.315  43.373  22.760  1.00 15.22           N  
ATOM   1619  CA  GLY A 238     -39.432  42.978  24.166  1.00 16.09           C  
ATOM   1620  C   GLY A 238     -40.769  43.272  24.758  1.00 16.25           C  
ATOM   1621  O   GLY A 238     -41.727  43.628  24.040  1.00 17.47           O  
ATOM   1622  N   GLU A 240     -40.846  43.096  26.079  1.00 15.78           N  
ATOM   1623  CA  GLU A 240     -42.055  43.453  26.821  1.00 16.45           C  
ATOM   1624  C   GLU A 240     -42.186  44.965  26.976  1.00 16.03           C  
ATOM   1625  O   GLU A 240     -41.243  45.726  26.705  1.00 16.59           O  
ATOM   1626  CB  GLU A 240     -42.083  42.748  28.178  1.00 16.82           C  
ATOM   1627  CG  GLU A 240     -42.086  41.228  27.997  1.00 19.57           C  
ATOM   1628  CD  GLU A 240     -42.211  40.470  29.290  1.00 23.96           C  
ATOM   1629  OE1 GLU A 240     -41.280  39.698  29.622  1.00 26.85           O  
ATOM   1630  OE2 GLU A 240     -43.261  40.618  29.945  1.00 29.47           O  
ATOM   1631  N   ARG A 241     -43.379  45.388  27.439  1.00 17.14           N  
ATOM   1632  CA  ARG A 241     -43.593  46.780  27.808  1.00 15.82           C  
ATOM   1633  C   ARG A 241     -43.270  47.759  26.656  1.00 16.09           C  
ATOM   1634  O   ARG A 241     -42.900  48.916  26.884  1.00 18.21           O  
ATOM   1635  CB  ARG A 241     -42.792  47.109  29.070  1.00 17.46           C  
ATOM   1636  CG  ARG A 241     -43.458  46.531  30.295  1.00 19.28           C  
ATOM   1637  CD  ARG A 241     -42.506  46.485  31.466  1.00 22.52           C  
ATOM   1638  NE  ARG A 241     -41.944  45.162  31.471  1.00 30.78           N  
ATOM   1639  CZ  ARG A 241     -42.569  44.095  31.969  1.00 26.04           C  
ATOM   1640  NH1 ARG A 241     -43.750  44.213  32.550  1.00 33.62           N  
ATOM   1641  NH2 ARG A 241     -42.029  42.913  31.851  1.00 22.04           N  
ATOM   1642  N   GLY A 242     -43.535  47.284  25.438  1.00 16.92           N  
ATOM   1643  CA  GLY A 242     -43.386  48.118  24.255  1.00 17.00           C  
ATOM   1644  C   GLY A 242     -41.987  48.185  23.673  1.00 16.64           C  
ATOM   1645  O   GLY A 242     -41.778  48.836  22.653  1.00 17.44           O  
ATOM   1646  N   ALA A 243     -41.010  47.519  24.294  1.00 16.06           N  
ATOM   1647  CA  ALA A 243     -39.645  47.613  23.800  1.00 15.56           C  
ATOM   1648  C   ALA A 243     -39.512  47.068  22.373  1.00 15.25           C  
ATOM   1649  O   ALA A 243     -40.086  46.021  22.015  1.00 17.22           O  
ATOM   1650  CB  ALA A 243     -38.715  46.877  24.755  1.00 16.85           C  
ATOM   1651  N   ARG A 244     -38.784  47.818  21.537  1.00 15.47           N  
ATOM   1652  CA  ARG A 244     -38.612  47.429  20.136  1.00 16.34           C  
ATOM   1653  C   ARG A 244     -37.361  48.145  19.660  1.00 15.55           C  
ATOM   1654  O   ARG A 244     -37.054  49.248  20.149  1.00 17.11           O  
ATOM   1655  CB  ARG A 244     -39.823  47.916  19.322  1.00 16.16           C  
ATOM   1656  CG  ARG A 244     -39.888  47.334  17.912  1.00 17.47           C  
ATOM   1657  CD  ARG A 244     -40.405  45.908  17.912  1.00 18.13           C  
ATOM   1658  NE  ARG A 244     -40.725  45.395  16.568  1.00 17.88           N  
ATOM   1659  CZ  ARG A 244     -40.074  44.424  15.935  1.00 20.20           C  
ATOM   1660  NH1 ARG A 244     -38.946  43.906  16.425  1.00 18.49           N  
ATOM   1661  NH2 ARG A 244     -40.593  43.958  14.784  1.00 19.09           N  
ATOM   1662  N   GLY A 245     -36.612  47.541  18.741  1.00 15.21           N  
ATOM   1663  CA  GLY A 245     -35.406  48.225  18.284  1.00 16.33           C  
ATOM   1664  C   GLY A 245     -34.852  47.674  17.006  1.00 15.99           C  
ATOM   1665  O   GLY A 245     -35.235  46.596  16.566  1.00 15.27           O  
ATOM   1666  N   ILE A 246     -33.984  48.469  16.407  1.00 15.26           N  
ATOM   1667  CA  ILE A 246     -33.242  48.023  15.223  1.00 14.85           C  
ATOM   1668  C   ILE A 246     -31.862  48.645  15.212  1.00 16.18           C  
ATOM   1669  O   ILE A 246     -31.682  49.818  15.589  1.00 16.37           O  
ATOM   1670  CB  ILE A 246     -34.020  48.335  13.905  1.00 15.93           C  
ATOM   1671  CG1 ILE A 246     -33.222  47.835  12.699  1.00 16.76           C  
ATOM   1672  CG2 ILE A 246     -34.337  49.845  13.774  1.00 18.04           C  
ATOM   1673  CD1 ILE A 246     -34.049  47.808  11.446  1.00 18.23           C  
ATOM   1674  N   VAL A 247     -30.887  47.839  14.816  1.00 15.60           N  
ATOM   1675  CA  VAL A 247     -29.560  48.376  14.497  1.00 16.27           C  
ATOM   1676  C   VAL A 247     -29.310  48.084  13.022  1.00 16.98           C  
ATOM   1677  O   VAL A 247     -29.656  46.998  12.520  1.00 16.72           O  
ATOM   1678  CB  VAL A 247     -28.437  47.803  15.413  1.00 16.85           C  
ATOM   1679  CG1 VAL A 247     -28.728  48.070  16.899  1.00 17.10           C  
ATOM   1680  CG2 VAL A 247     -28.204  46.301  15.192  1.00 18.67           C  
ATOM   1681  N   ALA A 248     -28.734  49.052  12.305  1.00 15.65           N  
ATOM   1682  CA  ALA A 248     -28.608  48.870  10.845  1.00 16.13           C  
ATOM   1683  C   ALA A 248     -27.421  49.590  10.282  1.00 15.99           C  
ATOM   1684  O   ALA A 248     -27.005  50.624  10.812  1.00 17.04           O  
ATOM   1685  CB  ALA A 248     -29.849  49.364  10.126  1.00 16.90           C  
ATOM   1686  N   LEU A 249     -26.892  49.028   9.199  1.00 16.23           N  
ATOM   1687  CA  LEU A 249     -25.969  49.753   8.302  1.00 15.61           C  
ATOM   1688  C   LEU A 249     -26.720  49.947   7.006  1.00 16.49           C  
ATOM   1689  O   LEU A 249     -27.353  49.010   6.501  1.00 16.83           O  
ATOM   1690  CB  LEU A 249     -24.694  48.936   8.016  1.00 16.83           C  
ATOM   1691  CG  LEU A 249     -23.582  49.010   9.058  1.00 18.49           C  
ATOM   1692  CD1 LEU A 249     -24.021  48.438  10.404  1.00 19.33           C  
ATOM   1693  CD2 LEU A 249     -22.337  48.300   8.530  1.00 17.49           C  
ATOM   1694  N   LEU A 250     -26.697  51.160   6.462  1.00 15.54           N  
ATOM   1695  CA  LEU A 250     -27.414  51.383   5.204  1.00 15.03           C  
ATOM   1696  C   LEU A 250     -26.719  52.459   4.387  1.00 15.48           C  
ATOM   1697  O   LEU A 250     -25.959  53.269   4.922  1.00 15.75           O  
ATOM   1698  CB  LEU A 250     -28.898  51.742   5.443  1.00 16.74           C  
ATOM   1699  CG  LEU A 250     -29.229  53.190   5.837  1.00 15.37           C  
ATOM   1700  CD1 LEU A 250     -30.741  53.434   5.775  1.00 19.20           C  
ATOM   1701  CD2 LEU A 250     -28.670  53.544   7.207  1.00 18.82           C  
ATOM   1702  N   GLY A 251     -27.044  52.503   3.105  1.00 14.55           N  
ATOM   1703  CA  GLY A 251     -26.546  53.606   2.281  1.00 15.26           C  
ATOM   1704  C   GLY A 251     -26.964  53.495   0.824  1.00 14.18           C  
ATOM   1705  O   GLY A 251     -27.388  52.436   0.371  1.00 15.62           O  
ATOM   1706  N   PRO A 252     -26.815  54.592   0.088  1.00 15.32           N  
ATOM   1707  CA  PRO A 252     -27.202  54.604  -1.319  1.00 14.64           C  
ATOM   1708  C   PRO A 252     -26.190  53.862  -2.180  1.00 15.90           C  
ATOM   1709  O   PRO A 252     -25.100  53.480  -1.713  1.00 15.08           O  
ATOM   1710  CB  PRO A 252     -27.212  56.099  -1.651  1.00 14.82           C  
ATOM   1711  CG  PRO A 252     -26.182  56.694  -0.736  1.00 14.84           C  
ATOM   1712  CD  PRO A 252     -26.379  55.911   0.560  1.00 14.46           C  
ATOM   1713  N   ASN A 254     -26.554  53.644  -3.442  1.00 15.52           N  
ATOM   1714  CA  ASN A 254     -25.618  53.022  -4.401  1.00 16.01           C  
ATOM   1715  C   ASN A 254     -25.114  51.661  -3.924  1.00 15.16           C  
ATOM   1716  O   ASN A 254     -23.993  51.231  -4.231  1.00 17.08           O  
ATOM   1717  CB  ASN A 254     -24.463  53.978  -4.693  1.00 15.71           C  
ATOM   1718  CG  ASN A 254     -24.948  55.293  -5.266  1.00 17.37           C  
ATOM   1719  OD1 ASN A 254     -25.768  55.291  -6.181  1.00 17.73           O  
ATOM   1720  ND2 ASN A 254     -24.489  56.417  -4.719  1.00 17.71           N  
ATOM   1721  N   ASN A 255     -25.988  50.964  -3.202  1.00 15.97           N  
ATOM   1722  CA  ASN A 255     -25.725  49.606  -2.705  1.00 15.60           C  
ATOM   1723  C   ASN A 255     -24.421  49.505  -1.928  1.00 15.95           C  
ATOM   1724  O   ASN A 255     -23.702  48.516  -2.019  1.00 18.04           O  
ATOM   1725  CB  ASN A 255     -25.783  48.584  -3.845  1.00 15.48           C  
ATOM   1726  CG  ASN A 255     -25.950  47.168  -3.347  1.00 20.04           C  
ATOM   1727  OD1 ASN A 255     -25.584  46.201  -4.060  1.00 26.30           O  
ATOM   1728  ND2 ASN A 255     -26.491  47.011  -2.156  1.00 18.82           N  
ATOM   1729  N   LYS A 256     -24.140  50.548  -1.159  1.00 16.20           N  
ATOM   1730  CA  LYS A 256     -22.929  50.571  -0.308  1.00 17.67           C  
ATOM   1731  C   LYS A 256     -23.289  51.135   1.057  1.00 18.22           C  
ATOM   1732  O   LYS A 256     -23.951  52.169   1.149  1.00 18.70           O  
ATOM   1733  CB  LYS A 256     -21.837  51.446  -0.948  1.00 19.28           C  
ATOM   1734  CG  LYS A 256     -21.344  50.983  -2.302  1.00 22.46           C  
ATOM   1735  CD  LYS A 256     -20.420  52.032  -2.952  1.00 21.55           C  
ATOM   1736  CE  LYS A 256     -21.221  53.187  -3.589  1.00 28.15           C  
ATOM   1737  NZ  LYS A 256     -20.460  54.120  -4.485  1.00 27.77           N  
ATOM   1738  N   ALA A 257     -22.856  50.465   2.124  1.00 17.07           N  
ATOM   1739  CA  ALA A 257     -23.097  50.989   3.462  1.00 17.55           C  
ATOM   1740  C   ALA A 257     -22.400  52.319   3.682  1.00 16.94           C  
ATOM   1741  O   ALA A 257     -21.187  52.450   3.366  1.00 17.71           O  
ATOM   1742  CB  ALA A 257     -22.654  49.980   4.512  1.00 17.71           C  
ATOM   1743  N   GLU A 258     -23.140  53.289   4.234  1.00 15.61           N  
ATOM   1744  CA  GLU A 258     -22.597  54.631   4.496  1.00 18.32           C  
ATOM   1745  C   GLU A 258     -22.721  55.032   5.962  1.00 15.55           C  
ATOM   1746  O   GLU A 258     -21.830  55.722   6.497  1.00 16.16           O  
ATOM   1747  CB  GLU A 258     -23.273  55.708   3.600  1.00 19.06           C  
ATOM   1748  CG  GLU A 258     -22.823  57.142   3.947  1.00 21.53           C  
ATOM   1749  CD  GLU A 258     -23.500  58.310   3.178  1.00 27.25           C  
ATOM   1750  OE1 GLU A 258     -24.280  58.057   2.224  1.00 31.60           O  
ATOM   1751  OE2 GLU A 258     -23.200  59.513   3.514  1.00 31.43           O  
ATOM   1752  N   ARG A 259     -23.819  54.624   6.610  1.00 16.05           N  
ATOM   1753  CA  ARG A 259     -24.058  55.076   7.989  1.00 14.18           C  
ATOM   1754  C   ARG A 259     -24.585  53.910   8.810  1.00 14.92           C  
ATOM   1755  O   ARG A 259     -25.177  52.972   8.263  1.00 15.90           O  
ATOM   1756  CB  ARG A 259     -25.077  56.216   8.039  1.00 15.30           C  
ATOM   1757  CG  ARG A 259     -24.577  57.452   7.291  1.00 14.52           C  
ATOM   1758  CD  ARG A 259     -25.542  58.589   7.382  1.00 14.51           C  
ATOM   1759  NE  ARG A 259     -25.095  59.603   6.410  1.00 15.68           N  
ATOM   1760  CZ  ARG A 259     -25.850  60.600   5.954  1.00 15.71           C  
ATOM   1761  NH1 ARG A 259     -27.086  60.827   6.435  1.00 18.05           N  
ATOM   1762  NH2 ARG A 259     -25.336  61.392   4.988  1.00 15.84           N  
ATOM   1763  N   ILE A 260     -24.332  53.994  10.117  1.00 14.01           N  
ATOM   1764  CA  ILE A 260     -25.010  53.167  11.128  1.00 15.16           C  
ATOM   1765  C   ILE A 260     -26.194  53.946  11.681  1.00 15.95           C  
ATOM   1766  O   ILE A 260     -26.064  55.147  12.014  1.00 17.24           O  
ATOM   1767  CB  ILE A 260     -24.044  52.844  12.271  1.00 16.07           C  
ATOM   1768  CG1 ILE A 260     -22.980  51.905  11.746  1.00 17.61           C  
ATOM   1769  CG2 ILE A 260     -24.773  52.177  13.468  1.00 17.94           C  
ATOM   1770  CD1 ILE A 260     -21.720  51.886  12.641  1.00 19.75           C  
ATOM   1771  N   VAL A 261     -27.336  53.270  11.765  1.00 15.19           N  
ATOM   1772  CA  VAL A 261     -28.515  53.841  12.402  1.00 15.54           C  
ATOM   1773  C   VAL A 261     -28.934  52.878  13.507  1.00 15.95           C  
ATOM   1774  O   VAL A 261     -29.114  51.666  13.276  1.00 16.55           O  
ATOM   1775  CB  VAL A 261     -29.678  54.036  11.389  1.00 15.64           C  
ATOM   1776  CG1 VAL A 261     -30.985  54.349  12.093  1.00 17.13           C  
ATOM   1777  CG2 VAL A 261     -29.308  55.180  10.415  1.00 17.05           C  
ATOM   1778  N   VAL A 262     -29.106  53.427  14.705  1.00 15.00           N  
ATOM   1779  CA  VAL A 262     -29.633  52.654  15.841  1.00 15.77           C  
ATOM   1780  C   VAL A 262     -30.890  53.359  16.291  1.00 16.81           C  
ATOM   1781  O   VAL A 262     -30.869  54.577  16.521  1.00 16.76           O  
ATOM   1782  CB  VAL A 262     -28.606  52.642  16.986  1.00 16.45           C  
ATOM   1783  CG1 VAL A 262     -29.231  52.014  18.241  1.00 18.06           C  
ATOM   1784  CG2 VAL A 262     -27.315  51.893  16.542  1.00 16.41           C  
ATOM   1785  N   ILE A 263     -31.982  52.615  16.410  1.00 15.68           N  
ATOM   1786  CA  ILE A 263     -33.242  53.161  16.939  1.00 14.77           C  
ATOM   1787  C   ILE A 263     -33.800  52.183  17.970  1.00 15.96           C  
ATOM   1788  O   ILE A 263     -34.101  51.038  17.629  1.00 16.40           O  
ATOM   1789  CB  ILE A 263     -34.321  53.358  15.838  1.00 15.44           C  
ATOM   1790  CG1 ILE A 263     -33.808  54.309  14.770  1.00 16.40           C  
ATOM   1791  CG2 ILE A 263     -35.580  53.978  16.450  1.00 17.02           C  
ATOM   1792  CD1 ILE A 263     -34.643  54.231  13.478  1.00 16.84           C  
ATOM   1793  N   TYR A 264     -33.984  52.661  19.196  1.00 15.92           N  
ATOM   1794  CA  TYR A 264     -34.632  51.863  20.257  1.00 15.31           C  
ATOM   1795  C   TYR A 264     -35.852  52.587  20.751  1.00 16.24           C  
ATOM   1796  O   TYR A 264     -35.918  53.822  20.728  1.00 16.25           O  
ATOM   1797  CB  TYR A 264     -33.688  51.660  21.454  1.00 16.60           C  
ATOM   1798  CG  TYR A 264     -32.553  50.666  21.205  1.00 15.30           C  
ATOM   1799  CD1 TYR A 264     -32.809  49.294  21.119  1.00 17.53           C  
ATOM   1800  CD2 TYR A 264     -31.249  51.091  21.108  1.00 16.92           C  
ATOM   1801  CE1 TYR A 264     -31.775  48.379  20.913  1.00 18.01           C  
ATOM   1802  CE2 TYR A 264     -30.205  50.184  20.903  1.00 16.96           C  
ATOM   1803  CZ  TYR A 264     -30.489  48.822  20.763  1.00 16.90           C  
ATOM   1804  OH  TYR A 264     -29.432  47.938  20.565  1.00 16.94           O  
ATOM   1805  N   LEU A 265     -36.819  51.801  21.210  1.00 16.15           N  
ATOM   1806  CA  LEU A 265     -38.046  52.326  21.803  1.00 16.53           C  
ATOM   1807  C   LEU A 265     -38.240  51.579  23.117  1.00 15.57           C  
ATOM   1808  O   LEU A 265     -37.986  50.370  23.196  1.00 16.28           O  
ATOM   1809  CB  LEU A 265     -39.184  51.934  20.874  1.00 18.22           C  
ATOM   1810  CG  LEU A 265     -40.451  52.756  20.759  1.00 27.12           C  
ATOM   1811  CD1 LEU A 265     -41.645  51.947  20.280  1.00 22.27           C  
ATOM   1812  CD2 LEU A 265     -40.761  53.748  21.844  1.00 24.02           C  
ATOM   1813  N   ARG A 266     -38.654  52.303  24.160  1.00 15.26           N  
ATOM   1814  CA  ARG A 266     -39.029  51.640  25.424  1.00 14.91           C  
ATOM   1815  C   ARG A 266     -40.180  52.378  26.073  1.00 16.56           C  
ATOM   1816  O   ARG A 266     -40.512  53.501  25.695  1.00 16.21           O  
ATOM   1817  CB  ARG A 266     -37.828  51.565  26.396  1.00 15.38           C  
ATOM   1818  CG  ARG A 266     -37.437  52.932  26.956  1.00 15.37           C  
ATOM   1819  CD  ARG A 266     -36.160  52.899  27.890  1.00 15.40           C  
ATOM   1820  NE  ARG A 266     -36.239  54.109  28.722  1.00 16.73           N  
ATOM   1821  CZ  ARG A 266     -35.521  55.206  28.561  1.00 16.66           C  
ATOM   1822  NH1 ARG A 266     -34.476  55.207  27.766  1.00 16.44           N  
ATOM   1823  NH2 ARG A 266     -35.822  56.274  29.270  1.00 17.61           N  
ATOM   1824  N   ASP A 267     -40.781  51.718  27.064  1.00 16.75           N  
ATOM   1825  CA  ASP A 267     -41.805  52.338  27.940  1.00 17.25           C  
ATOM   1826  C   ASP A 267     -43.046  52.885  27.187  1.00 17.30           C  
ATOM   1827  O   ASP A 267     -43.431  54.035  27.381  1.00 18.94           O  
ATOM   1828  CB  ASP A 267     -41.171  53.462  28.767  1.00 17.69           C  
ATOM   1829  CG  ASP A 267     -42.042  53.912  29.930  1.00 19.82           C  
ATOM   1830  OD1 ASP A 267     -42.658  53.039  30.582  1.00 22.09           O  
ATOM   1831  OD2 ASP A 267     -42.128  55.134  30.196  1.00 22.95           O  
ATOM   1832  N   THR A 268     -43.650  52.057  26.337  1.00 17.58           N  
ATOM   1833  CA  THR A 268     -44.887  52.457  25.658  1.00 18.38           C  
ATOM   1834  C   THR A 268     -45.907  51.327  25.646  1.00 18.60           C  
ATOM   1835  O   THR A 268     -45.542  50.162  25.484  1.00 18.52           O  
ATOM   1836  CB  THR A 268     -44.639  52.933  24.224  1.00 19.58           C  
ATOM   1837  OG1 THR A 268     -45.907  53.079  23.551  1.00 19.90           O  
ATOM   1838  CG2 THR A 268     -43.777  51.974  23.463  1.00 20.78           C  
ATOM   1839  N   PRO A 269     -47.182  51.666  25.861  1.00 19.35           N  
ATOM   1840  CA  PRO A 269     -48.236  50.664  25.822  1.00 20.37           C  
ATOM   1841  C   PRO A 269     -48.767  50.434  24.411  1.00 20.10           C  
ATOM   1842  O   PRO A 269     -49.751  49.699  24.243  1.00 21.99           O  
ATOM   1843  CB  PRO A 269     -49.328  51.305  26.698  1.00 20.77           C  
ATOM   1844  CG  PRO A 269     -49.193  52.729  26.446  1.00 22.17           C  
ATOM   1845  CD  PRO A 269     -47.689  52.991  26.252  1.00 20.06           C  
ATOM   1846  N   ALA A 270     -48.151  51.055  23.403  1.00 19.12           N  
ATOM   1847  CA  ALA A 270     -48.681  50.983  22.041  1.00 17.49           C  
ATOM   1848  C   ALA A 270     -48.588  49.583  21.457  1.00 18.83           C  
ATOM   1849  O   ALA A 270     -47.728  48.809  21.853  1.00 19.99           O  
ATOM   1850  CB  ALA A 270     -47.954  51.976  21.138  1.00 19.12           C  
ATOM   1851  N   SER A 271     -49.438  49.295  20.472  1.00 19.16           N  
ATOM   1852  CA  SER A 271     -49.420  47.991  19.814  1.00 19.69           C  
ATOM   1853  C   SER A 271     -48.143  47.767  19.009  1.00 20.10           C  
ATOM   1854  O   SER A 271     -47.431  48.717  18.663  1.00 18.72           O  
ATOM   1855  CB  SER A 271     -50.617  47.847  18.873  1.00 21.47           C  
ATOM   1856  OG  SER A 271     -50.517  48.721  17.769  1.00 23.32           O  
ATOM   1857  N   MET A 272     -47.903  46.504  18.656  1.00 19.98           N  
ATOM   1858  CA  MET A 272     -46.768  46.170  17.798  1.00 20.84           C  
ATOM   1859  C   MET A 272     -46.825  46.934  16.471  1.00 19.30           C  
ATOM   1860  O   MET A 272     -45.813  47.446  16.004  1.00 19.96           O  
ATOM   1861  CB  MET A 272     -46.690  44.667  17.544  1.00 22.89           C  
ATOM   1862  CG  MET A 272     -45.538  44.288  16.628  1.00 24.05           C  
ATOM   1863  SD  MET A 272     -43.898  44.766  17.182  1.00 28.82           S  
ATOM   1864  CE  MET A 272     -43.500  43.381  18.249  1.00 26.78           C  
ATOM   1865  N   ALA A 273     -47.997  46.983  15.841  1.00 20.62           N  
ATOM   1866  CA  ALA A 273     -48.147  47.695  14.568  1.00 19.92           C  
ATOM   1867  C   ALA A 273     -47.723  49.158  14.720  1.00 19.29           C  
ATOM   1868  O   ALA A 273     -46.971  49.677  13.896  1.00 19.95           O  
ATOM   1869  CB  ALA A 273     -49.573  47.619  14.086  1.00 21.21           C  
ATOM   1870  N   GLU A 274     -48.177  49.810  15.789  1.00 18.96           N  
ATOM   1871  CA  GLU A 274     -47.826  51.216  16.034  1.00 19.65           C  
ATOM   1872  C   GLU A 274     -46.341  51.369  16.265  1.00 19.28           C  
ATOM   1873  O   GLU A 274     -45.730  52.298  15.713  1.00 20.26           O  
ATOM   1874  CB  GLU A 274     -48.548  51.732  17.285  1.00 20.86           C  
ATOM   1875  CG  GLU A 274     -50.007  51.902  17.093  1.00 25.82           C  
ATOM   1876  CD  GLU A 274     -50.694  52.278  18.392  1.00 32.04           C  
ATOM   1877  OE1 GLU A 274     -50.858  53.495  18.619  1.00 40.46           O  
ATOM   1878  OE2 GLU A 274     -51.003  51.379  19.210  1.00 31.26           O  
ATOM   1879  N   ARG A 275     -45.749  50.492  17.073  1.00 18.29           N  
ATOM   1880  CA  ARG A 275     -44.301  50.561  17.362  1.00 17.41           C  
ATOM   1881  C   ARG A 275     -43.508  50.428  16.056  1.00 17.45           C  
ATOM   1882  O   ARG A 275     -42.570  51.198  15.778  1.00 17.41           O  
ATOM   1883  CB  ARG A 275     -43.915  49.459  18.385  1.00 17.90           C  
ATOM   1884  CG  ARG A 275     -44.553  49.612  19.842  1.00 21.87           C  
ATOM   1885  CD  ARG A 275     -44.864  48.209  20.654  1.00 22.56           C  
ATOM   1886  NE  ARG A 275     -43.683  47.339  20.758  1.00 30.64           N  
ATOM   1887  CZ  ARG A 275     -43.772  46.036  20.900  1.00 33.50           C  
ATOM   1888  NH1 ARG A 275     -44.996  45.488  20.947  1.00 21.94           N  
ATOM   1889  NH2 ARG A 275     -42.669  45.288  20.976  1.00 36.77           N  
ATOM   1890  N   ASN A 276     -43.884  49.443  15.239  1.00 16.67           N  
ATOM   1891  CA  ASN A 276     -43.179  49.253  13.966  1.00 15.51           C  
ATOM   1892  C   ASN A 276     -43.324  50.477  13.068  1.00 15.86           C  
ATOM   1893  O   ASN A 276     -42.358  50.909  12.438  1.00 17.05           O  
ATOM   1894  CB  ASN A 276     -43.734  48.033  13.218  1.00 16.26           C  
ATOM   1895  CG  ASN A 276     -43.362  46.714  13.876  1.00 16.91           C  
ATOM   1896  OD1 ASN A 276     -42.432  46.651  14.684  1.00 20.00           O  
ATOM   1897  ND2 ASN A 276     -44.066  45.651  13.494  1.00 21.10           N  
ATOM   1898  N   GLN A 277     -44.562  50.984  12.943  1.00 16.70           N  
ATOM   1899  CA  GLN A 277     -44.816  52.127  12.097  1.00 18.06           C  
ATOM   1900  C   GLN A 277     -44.001  53.338  12.533  1.00 16.80           C  
ATOM   1901  O   GLN A 277     -43.492  54.109  11.689  1.00 17.43           O  
ATOM   1902  CB  GLN A 277     -46.315  52.481  12.151  1.00 18.76           C  
ATOM   1903  CG  GLN A 277     -47.200  51.453  11.436  1.00 20.62           C  
ATOM   1904  CD  GLN A 277     -48.714  51.597  11.723  1.00 19.89           C  
ATOM   1905  OE1 GLN A 277     -49.177  52.471  12.495  1.00 27.15           O  
ATOM   1906  NE2 GLN A 277     -49.479  50.756  11.095  1.00 20.85           N  
ATOM   1907  N   GLN A 278     -43.853  53.511  13.846  1.00 17.41           N  
ATOM   1908  CA  GLN A 278     -43.107  54.666  14.330  1.00 16.56           C  
ATOM   1909  C   GLN A 278     -41.613  54.544  14.038  1.00 15.97           C  
ATOM   1910  O   GLN A 278     -40.984  55.520  13.582  1.00 16.59           O  
ATOM   1911  CB  GLN A 278     -43.358  54.891  15.820  1.00 16.95           C  
ATOM   1912  CG  GLN A 278     -44.820  55.272  16.148  1.00 16.22           C  
ATOM   1913  CD  GLN A 278     -45.229  56.725  15.861  1.00 19.16           C  
ATOM   1914  OE1 GLN A 278     -46.380  57.108  16.196  1.00 23.68           O  
ATOM   1915  NE2 GLN A 278     -44.352  57.523  15.250  1.00 16.99           N  
ATOM   1916  N   ILE A 279     -41.047  53.354  14.252  1.00 15.73           N  
ATOM   1917  CA  ILE A 279     -39.632  53.141  13.931  1.00 14.91           C  
ATOM   1918  C   ILE A 279     -39.415  53.316  12.430  1.00 16.25           C  
ATOM   1919  O   ILE A 279     -38.468  54.003  12.020  1.00 16.38           O  
ATOM   1920  CB  ILE A 279     -39.172  51.750  14.395  1.00 16.60           C  
ATOM   1921  CG1 ILE A 279     -39.104  51.783  15.912  1.00 18.16           C  
ATOM   1922  CG2 ILE A 279     -37.818  51.379  13.740  1.00 17.10           C  
ATOM   1923  CD1 ILE A 279     -38.817  50.421  16.511  1.00 21.70           C  
ATOM   1924  N   ALA A 280     -40.322  52.767  11.612  1.00 15.18           N  
ATOM   1925  CA  ALA A 280     -40.206  52.925  10.151  1.00 17.28           C  
ATOM   1926  C   ALA A 280     -40.256  54.412   9.805  1.00 16.85           C  
ATOM   1927  O   ALA A 280     -39.486  54.874   8.947  1.00 17.23           O  
ATOM   1928  CB  ALA A 280     -41.328  52.166   9.450  1.00 17.29           C  
ATOM   1929  N   GLY A 281     -41.136  55.168  10.467  1.00 16.07           N  
ATOM   1930  CA  GLY A 281     -41.247  56.630  10.216  1.00 16.45           C  
ATOM   1931  C   GLY A 281     -39.991  57.421  10.572  1.00 15.52           C  
ATOM   1932  O   GLY A 281     -39.643  58.385   9.870  1.00 17.29           O  
ATOM   1933  N   ILE A 282     -39.301  57.004  11.646  1.00 16.26           N  
ATOM   1934  CA  ILE A 282     -38.057  57.650  12.032  1.00 15.75           C  
ATOM   1935  C   ILE A 282     -36.995  57.319  10.998  1.00 15.77           C  
ATOM   1936  O   ILE A 282     -36.277  58.211  10.538  1.00 16.69           O  
ATOM   1937  CB  ILE A 282     -37.631  57.205  13.441  1.00 16.21           C  
ATOM   1938  CG1 ILE A 282     -38.632  57.782  14.457  1.00 16.31           C  
ATOM   1939  CG2 ILE A 282     -36.216  57.690  13.745  1.00 16.98           C  
ATOM   1940  CD1 ILE A 282     -38.580  57.102  15.845  1.00 17.76           C  
ATOM   1941  N   GLY A 283     -36.976  56.061  10.555  1.00 15.98           N  
ATOM   1942  CA  GLY A 283     -36.070  55.675   9.455  1.00 16.27           C  
ATOM   1943  C   GLY A 283     -36.362  56.465   8.195  1.00 16.02           C  
ATOM   1944  O   GLY A 283     -35.428  56.916   7.525  1.00 16.86           O  
ATOM   1945  N   ALA A 284     -37.640  56.651   7.882  1.00 15.91           N  
ATOM   1946  CA  ALA A 284     -38.028  57.383   6.675  1.00 15.53           C  
ATOM   1947  C   ALA A 284     -37.580  58.829   6.750  1.00 15.95           C  
ATOM   1948  O   ALA A 284     -37.169  59.397   5.729  1.00 16.29           O  
ATOM   1949  CB  ALA A 284     -39.522  57.297   6.422  1.00 16.49           C  
ATOM   1950  N   ALA A 285     -37.640  59.433   7.939  1.00 16.20           N  
ATOM   1951  CA  ALA A 285     -37.167  60.819   8.109  1.00 16.50           C  
ATOM   1952  C   ALA A 285     -35.671  60.918   7.925  1.00 16.69           C  
ATOM   1953  O   ALA A 285     -35.163  61.881   7.302  1.00 16.86           O  
ATOM   1954  CB  ALA A 285     -37.554  61.333   9.501  1.00 16.85           C  
ATOM   1955  N   LEU A 286     -34.943  59.920   8.421  1.00 15.91           N  
ATOM   1956  CA  LEU A 286     -33.483  59.906   8.256  1.00 16.69           C  
ATOM   1957  C   LEU A 286     -33.115  59.791   6.776  1.00 16.82           C  
ATOM   1958  O   LEU A 286     -32.166  60.435   6.291  1.00 18.27           O  
ATOM   1959  CB  LEU A 286     -32.845  58.759   9.042  1.00 17.85           C  
ATOM   1960  CG  LEU A 286     -32.838  59.010  10.558  1.00 17.66           C  
ATOM   1961  CD1 LEU A 286     -32.623  57.687  11.283  1.00 18.65           C  
ATOM   1962  CD2 LEU A 286     -31.769  60.008  10.940  1.00 18.50           C  
ATOM   1963  N   ILE A 287     -33.883  58.988   6.060  1.00 16.24           N  
ATOM   1964  CA  ILE A 287     -33.663  58.776   4.632  1.00 16.03           C  
ATOM   1965  C   ILE A 287     -34.032  60.021   3.808  1.00 16.34           C  
ATOM   1966  O   ILE A 287     -33.280  60.445   2.910  1.00 16.92           O  
ATOM   1967  CB  ILE A 287     -34.396  57.507   4.185  1.00 15.90           C  
ATOM   1968  CG1 ILE A 287     -33.640  56.293   4.744  1.00 17.93           C  
ATOM   1969  CG2 ILE A 287     -34.446  57.437   2.649  1.00 17.20           C  
ATOM   1970  CD1 ILE A 287     -34.466  55.007   4.807  1.00 20.38           C  
ATOM   1971  N   GLU A 288     -35.191  60.602   4.119  1.00 16.24           N  
ATOM   1972  CA  GLU A 288     -35.636  61.802   3.398  1.00 16.00           C  
ATOM   1973  C   GLU A 288     -34.664  62.955   3.577  1.00 16.49           C  
ATOM   1974  O   GLU A 288     -34.452  63.761   2.642  1.00 17.72           O  
ATOM   1975  CB  GLU A 288     -37.035  62.202   3.900  1.00 16.07           C  
ATOM   1976  CG  GLU A 288     -37.471  63.630   3.500  1.00 18.11           C  
ATOM   1977  CD  GLU A 288     -37.719  63.820   2.019  1.00 21.94           C  
ATOM   1978  OE1 GLU A 288     -37.932  64.990   1.628  1.00 22.55           O  
ATOM   1979  OE2 GLU A 288     -37.675  62.842   1.247  1.00 19.89           O  
ATOM   1980  N   HIS A 289     -34.059  63.025   4.761  1.00 16.62           N  
ATOM   1981  CA  HIS A 289     -33.152  64.114   5.092  1.00 15.68           C  
ATOM   1982  C   HIS A 289     -31.697  63.685   5.106  1.00 15.83           C  
ATOM   1983  O   HIS A 289     -30.857  64.287   5.794  1.00 18.07           O  
ATOM   1984  CB  HIS A 289     -33.548  64.735   6.437  1.00 15.37           C  
ATOM   1985  CG  HIS A 289     -34.872  65.418   6.396  1.00 17.56           C  
ATOM   1986  ND1 HIS A 289     -35.001  66.753   6.068  1.00 21.38           N  
ATOM   1987  CD2 HIS A 289     -36.124  64.954   6.625  1.00 18.59           C  
ATOM   1988  CE1 HIS A 289     -36.289  67.075   6.086  1.00 20.74           C  
ATOM   1989  NE2 HIS A 289     -36.991  65.997   6.402  1.00 20.22           N  
ATOM   1990  N   TRP A 290     -31.394  62.683   4.285  1.00 16.02           N  
ATOM   1991  CA  TRP A 290     -30.086  62.061   4.256  1.00 16.04           C  
ATOM   1992  C   TRP A 290     -28.978  63.074   4.058  1.00 16.93           C  
ATOM   1993  O   TRP A 290     -27.930  62.933   4.690  1.00 16.69           O  
ATOM   1994  CB  TRP A 290     -30.040  61.006   3.131  1.00 16.76           C  
ATOM   1995  CG  TRP A 290     -28.859  60.069   3.157  1.00 15.65           C  
ATOM   1996  CD1 TRP A 290     -27.827  60.032   2.264  1.00 15.75           C  
ATOM   1997  CD2 TRP A 290     -28.684  58.943   4.025  1.00 15.35           C  
ATOM   1998  NE1 TRP A 290     -26.965  58.991   2.560  1.00 16.87           N  
ATOM   1999  CE2 TRP A 290     -27.468  58.308   3.639  1.00 15.64           C  
ATOM   2000  CE3 TRP A 290     -29.436  58.412   5.111  1.00 17.17           C  
ATOM   2001  CZ2 TRP A 290     -26.992  57.156   4.278  1.00 17.51           C  
ATOM   2002  CZ3 TRP A 290     -28.953  57.269   5.764  1.00 17.39           C  
ATOM   2003  CH2 TRP A 290     -27.732  56.656   5.330  1.00 17.09           C  
ATOM   2004  N   GLN A 291     -29.184  64.072   3.187  1.00 16.96           N  
ATOM   2005  CA  GLN A 291     -28.123  65.050   2.899  1.00 19.87           C  
ATOM   2006  C   GLN A 291     -28.443  66.491   3.319  1.00 23.95           C  
ATOM   2007  O   GLN A 291     -27.838  67.451   2.813  1.00 24.55           O  
ATOM   2008  CB  GLN A 291     -27.703  64.985   1.429  1.00 18.49           C  
ATOM   2009  CG  GLN A 291     -27.116  63.638   1.006  1.00 18.95           C  
ATOM   2010  CD  GLN A 291     -25.659  63.458   1.414  1.00 21.95           C  
ATOM   2011  OE1 GLN A 291     -24.983  62.519   0.968  1.00 23.70           O  
ATOM   2012  NE2 GLN A 291     -25.166  64.361   2.265  1.00 20.63           N  
ATOM   2013  N   ARG A 292     -29.381  66.617   4.241  1.00 27.94           N  
ATOM   2014  CA  ARG A 292     -29.919  67.898   4.711  1.00 32.68           C  
ATOM   2015  C   ARG A 292     -29.710  67.988   6.221  1.00 34.97           C  
ATOM   2016  O   ARG A 292     -29.360  67.005   6.892  1.00 37.02           O  
ATOM   2017  CB  ARG A 292     -31.415  67.969   4.402  1.00 32.52           C  
ATOM   2018  CG  ARG A 292     -31.709  67.927   2.908  1.00 35.11           C  
ATOM   2019  CD  ARG A 292     -32.965  67.155   2.604  1.00 35.19           C  
ATOM   2020  NE  ARG A 292     -34.118  68.031   2.705  1.00 40.12           N  
ATOM   2021  CZ  ARG A 292     -35.332  67.672   2.339  1.00 40.14           C  
ATOM   2022  NH1 ARG A 292     -35.532  66.449   1.863  1.00 33.83           N  
ATOM   2023  NH2 ARG A 292     -36.337  68.537   2.442  1.00 42.47           N  
ATOM   2024  OXT ARG A 292     -29.870  69.056   6.825  1.00 37.89           O  
TER    2025      ARG A 292                                                      
ATOM   2026  N   ALA B   1     -58.598  32.016   2.965  1.00 38.72           N  
ATOM   2027  CA  ALA B   1     -57.169  31.608   2.853  1.00 37.40           C  
ATOM   2028  C   ALA B   1     -56.431  31.921   4.153  1.00 36.38           C  
ATOM   2029  O   ALA B   1     -56.410  31.093   5.070  1.00 36.52           O  
ATOM   2030  CB  ALA B   1     -56.509  32.304   1.668  1.00 38.11           C  
ATOM   2031  N   GLY B   2     -55.833  33.107   4.223  1.00 34.39           N  
ATOM   2032  CA  GLY B   2     -55.213  33.600   5.456  1.00 32.63           C  
ATOM   2033  C   GLY B   2     -53.872  32.966   5.768  1.00 30.94           C  
ATOM   2034  O   GLY B   2     -53.359  32.144   5.007  1.00 30.47           O  
ATOM   2035  N   VAL B   3     -53.305  33.344   6.907  1.00 29.86           N  
ATOM   2036  CA  VAL B   3     -51.980  32.859   7.274  1.00 28.53           C  
ATOM   2037  C   VAL B   3     -52.124  31.508   7.975  1.00 27.75           C  
ATOM   2038  O   VAL B   3     -53.219  30.956   8.034  1.00 27.39           O  
ATOM   2039  CB  VAL B   3     -51.204  33.896   8.131  1.00 29.21           C  
ATOM   2040  CG1 VAL B   3     -50.980  35.187   7.329  1.00 29.17           C  
ATOM   2041  CG2 VAL B   3     -51.928  34.203   9.425  1.00 28.93           C  
ATOM   2042  N   MET B   4     -51.029  30.959   8.490  1.00 26.62           N  
ATOM   2043  CA  MET B   4     -51.146  29.733   9.286  1.00 26.07           C  
ATOM   2044  C   MET B   4     -51.959  30.010  10.556  1.00 26.07           C  
ATOM   2045  O   MET B   4     -51.809  31.062  11.180  1.00 25.97           O  
ATOM   2046  CB  MET B   4     -49.751  29.218   9.662  1.00 27.29           C  
ATOM   2047  CG  MET B   4     -49.758  27.876  10.344  1.00 25.12           C  
ATOM   2048  SD  MET B   4     -50.596  26.622   9.323  1.00 28.88           S  
ATOM   2049  CE  MET B   4     -50.726  25.323  10.498  1.00 29.15           C  
ATOM   2050  N   THR B   5     -52.794  29.056  10.949  1.00 26.06           N  
ATOM   2051  CA  THR B   5     -53.648  29.210  12.128  1.00 25.84           C  
ATOM   2052  C   THR B   5     -53.728  27.931  12.957  1.00 25.74           C  
ATOM   2053  O   THR B   5     -53.388  26.848  12.484  1.00 25.79           O  
ATOM   2054  CB  THR B   5     -55.109  29.517  11.720  1.00 26.23           C  
ATOM   2055  OG1 THR B   5     -55.639  28.415  10.956  1.00 28.10           O  
ATOM   2056  CG2 THR B   5     -55.186  30.833  10.932  1.00 27.75           C  
ATOM   2057  N   GLY B   6     -54.239  28.073  14.171  1.00 26.09           N  
ATOM   2058  CA  GLY B   6     -54.553  26.930  15.018  1.00 25.79           C  
ATOM   2059  C   GLY B   6     -55.476  25.936  14.334  1.00 26.06           C  
ATOM   2060  O   GLY B   6     -55.276  24.721  14.442  1.00 26.13           O  
ATOM   2061  N   ALA B   7     -56.487  26.434  13.619  1.00 26.96           N  
ATOM   2062  CA  ALA B   7     -57.448  25.535  12.959  1.00 26.37           C  
ATOM   2063  C   ALA B   7     -56.773  24.690  11.885  1.00 26.33           C  
ATOM   2064  O   ALA B   7     -57.034  23.473  11.780  1.00 26.49           O  
ATOM   2065  CB  ALA B   7     -58.606  26.320  12.375  1.00 27.23           C  
ATOM   2066  N   LYS B   8     -55.890  25.321  11.108  1.00 25.43           N  
ATOM   2067  CA  LYS B   8     -55.131  24.589  10.096  1.00 24.99           C  
ATOM   2068  C   LYS B   8     -54.188  23.596  10.749  1.00 24.88           C  
ATOM   2069  O   LYS B   8     -54.035  22.471  10.269  1.00 25.38           O  
ATOM   2070  CB  LYS B   8     -54.359  25.530   9.171  1.00 24.97           C  
ATOM   2071  CG  LYS B   8     -55.251  26.384   8.279  1.00 24.11           C  
ATOM   2072  CD  LYS B   8     -54.428  27.489   7.655  1.00 26.52           C  
ATOM   2073  CE  LYS B   8     -55.283  28.310   6.713  1.00 27.87           C  
ATOM   2074  NZ  LYS B   8     -54.422  29.316   6.006  1.00 28.56           N  
ATOM   2075  N   PHE B   9     -53.563  24.005  11.844  1.00 24.51           N  
ATOM   2076  CA  PHE B   9     -52.661  23.105  12.539  1.00 24.03           C  
ATOM   2077  C   PHE B   9     -53.373  21.827  12.988  1.00 24.69           C  
ATOM   2078  O   PHE B   9     -52.833  20.729  12.873  1.00 24.83           O  
ATOM   2079  CB  PHE B   9     -52.059  23.806  13.750  1.00 24.66           C  
ATOM   2080  CG  PHE B   9     -51.062  22.965  14.497  1.00 24.00           C  
ATOM   2081  CD1 PHE B   9     -49.739  22.897  14.079  1.00 24.64           C  
ATOM   2082  CD2 PHE B   9     -51.452  22.254  15.619  1.00 24.86           C  
ATOM   2083  CE1 PHE B   9     -48.822  22.107  14.786  1.00 25.84           C  
ATOM   2084  CE2 PHE B   9     -50.543  21.473  16.327  1.00 27.42           C  
ATOM   2085  CZ  PHE B   9     -49.239  21.395  15.900  1.00 25.62           C  
ATOM   2086  N   THR B  10     -54.588  21.993  13.502  1.00 25.35           N  
ATOM   2087  CA  THR B  10     -55.388  20.875  14.019  1.00 27.33           C  
ATOM   2088  C   THR B  10     -55.892  19.972  12.890  1.00 26.50           C  
ATOM   2089  O   THR B  10     -55.998  18.749  13.073  1.00 26.56           O  
ATOM   2090  CB  THR B  10     -56.544  21.410  14.890  1.00 28.17           C  
ATOM   2091  OG1 THR B  10     -55.990  22.136  15.994  1.00 31.98           O  
ATOM   2092  CG2 THR B  10     -57.422  20.284  15.427  1.00 30.92           C  
ATOM   2093  N   GLN B  11     -56.176  20.562  11.722  1.00 25.47           N  
ATOM   2094  CA  GLN B  11     -56.614  19.792  10.553  1.00 25.46           C  
ATOM   2095  C   GLN B  11     -55.483  19.012   9.871  1.00 25.12           C  
ATOM   2096  O   GLN B  11     -55.710  17.974   9.249  1.00 25.72           O  
ATOM   2097  CB  GLN B  11     -57.332  20.690   9.538  1.00 26.25           C  
ATOM   2098  CG  GLN B  11     -57.997  19.919   8.411  1.00 29.25           C  
ATOM   2099  CD  GLN B  11     -58.510  20.819   7.308  1.00 34.86           C  
ATOM   2100  OE1 GLN B  11     -58.493  22.043   7.429  1.00 36.05           O  
ATOM   2101  NE2 GLN B  11     -58.974  20.211   6.222  1.00 36.84           N  
ATOM   2102  N   ILE B  12     -54.257  19.510   9.993  1.00 23.92           N  
ATOM   2103  CA  ILE B  12     -53.097  18.784   9.503  1.00 23.59           C  
ATOM   2104  C   ILE B  12     -52.824  17.630  10.460  1.00 24.17           C  
ATOM   2105  O   ILE B  12     -52.869  17.817  11.686  1.00 25.65           O  
ATOM   2106  CB  ILE B  12     -51.891  19.731   9.359  1.00 24.25           C  
ATOM   2107  CG1 ILE B  12     -52.170  20.670   8.192  1.00 23.86           C  
ATOM   2108  CG2 ILE B  12     -50.622  18.954   9.102  1.00 25.01           C  
ATOM   2109  CD1 ILE B  12     -51.334  21.958   8.192  1.00 23.33           C  
ATOM   2110  N   GLN B  13     -52.595  16.440   9.906  1.00 23.67           N  
ATOM   2111  CA  GLN B  13     -52.492  15.242  10.735  1.00 22.61           C  
ATOM   2112  C   GLN B  13     -51.208  14.476  10.515  1.00 23.03           C  
ATOM   2113  O   GLN B  13     -50.658  14.471   9.419  1.00 22.99           O  
ATOM   2114  CB  GLN B  13     -53.703  14.328  10.455  1.00 22.80           C  
ATOM   2115  CG  GLN B  13     -54.995  15.008  10.840  1.00 24.20           C  
ATOM   2116  CD  GLN B  13     -56.152  14.497  10.064  1.00 27.33           C  
ATOM   2117  OE1 GLN B  13     -56.821  15.254   9.330  1.00 29.70           O  
ATOM   2118  NE2 GLN B  13     -56.416  13.202  10.204  1.00 24.88           N  
ATOM   2119  N   PHE B  14     -50.751  13.779  11.561  1.00 22.10           N  
ATOM   2120  CA  PHE B  14     -49.750  12.750  11.379  1.00 22.56           C  
ATOM   2121  C   PHE B  14     -50.208  11.836  10.263  1.00 22.68           C  
ATOM   2122  O   PHE B  14     -51.415  11.533  10.138  1.00 25.18           O  
ATOM   2123  CB  PHE B  14     -49.536  11.969  12.680  1.00 21.77           C  
ATOM   2124  CG  PHE B  14     -48.907  12.798  13.764  1.00 21.45           C  
ATOM   2125  CD1 PHE B  14     -49.689  13.433  14.724  1.00 21.27           C  
ATOM   2126  CD2 PHE B  14     -47.535  12.997  13.788  1.00 23.04           C  
ATOM   2127  CE1 PHE B  14     -49.129  14.203  15.714  1.00 21.80           C  
ATOM   2128  CE2 PHE B  14     -46.954  13.772  14.769  1.00 22.32           C  
ATOM   2129  CZ  PHE B  14     -47.743  14.382  15.746  1.00 21.68           C  
ATOM   2130  N   GLY B  15     -49.259  11.419   9.431  1.00 22.95           N  
ATOM   2131  CA  GLY B  15     -49.580  10.511   8.329  1.00 23.19           C  
ATOM   2132  C   GLY B  15     -49.967  11.198   7.028  1.00 23.84           C  
ATOM   2133  O   GLY B  15     -50.193  10.520   6.028  1.00 25.03           O  
ATOM   2134  N   MET B  16     -50.017  12.533   7.024  1.00 24.38           N  
ATOM   2135  CA  MET B  16     -50.268  13.284   5.774  1.00 24.72           C  
ATOM   2136  C   MET B  16     -49.029  13.426   4.909  1.00 24.71           C  
ATOM   2137  O   MET B  16     -47.914  13.397   5.415  1.00 24.86           O  
ATOM   2138  CB  MET B  16     -50.821  14.677   6.083  1.00 25.29           C  
ATOM   2139  CG  MET B  16     -52.304  14.666   6.327  1.00 26.22           C  
ATOM   2140  SD  MET B  16     -52.955  16.324   6.520  1.00 25.14           S  
ATOM   2141  CE  MET B  16     -54.715  15.954   6.485  1.00 27.34           C  
ATOM   2142  N   THR B  17     -49.229  13.603   3.601  1.00 24.39           N  
ATOM   2143  CA  THR B  17     -48.124  13.905   2.680  1.00 25.24           C  
ATOM   2144  C   THR B  17     -47.826  15.394   2.671  1.00 25.33           C  
ATOM   2145  O   THR B  17     -48.627  16.191   3.159  1.00 25.14           O  
ATOM   2146  CB  THR B  17     -48.492  13.535   1.227  1.00 25.83           C  
ATOM   2147  OG1 THR B  17     -49.619  14.321   0.816  1.00 27.20           O  
ATOM   2148  CG2 THR B  17     -48.826  12.050   1.131  1.00 28.67           C  
ATOM   2149  N   ARG B  18     -46.690  15.751   2.082  1.00 25.92           N  
ATOM   2150  CA  ARG B  18     -46.315  17.152   1.898  1.00 26.91           C  
ATOM   2151  C   ARG B  18     -47.400  17.943   1.173  1.00 26.86           C  
ATOM   2152  O   ARG B  18     -47.757  19.037   1.599  1.00 26.55           O  
ATOM   2153  CB  ARG B  18     -44.967  17.277   1.174  1.00 27.34           C  
ATOM   2154  CG  ARG B  18     -43.781  16.795   1.998  1.00 28.72           C  
ATOM   2155  CD  ARG B  18     -42.431  17.115   1.340  1.00 29.51           C  
ATOM   2156  NE  ARG B  18     -41.311  17.009   2.291  1.00 28.87           N  
ATOM   2157  CZ  ARG B  18     -40.675  15.868   2.567  1.00 29.72           C  
ATOM   2158  NH1 ARG B  18     -41.059  14.729   1.995  1.00 31.30           N  
ATOM   2159  NH2 ARG B  18     -39.678  15.849   3.442  1.00 31.58           N  
ATOM   2160  N   GLN B  19     -47.951  17.393   0.089  1.00 26.90           N  
ATOM   2161  CA  GLN B  19     -48.953  18.136  -0.662  1.00 26.45           C  
ATOM   2162  C   GLN B  19     -50.218  18.363   0.173  1.00 25.80           C  
ATOM   2163  O   GLN B  19     -50.839  19.417   0.074  1.00 26.26           O  
ATOM   2164  CB  GLN B  19     -49.294  17.456  -2.000  1.00 26.92           C  
ATOM   2165  CG  GLN B  19     -50.019  18.373  -2.967  1.00 28.90           C  
ATOM   2166  CD  GLN B  19     -49.188  19.592  -3.330  1.00 32.87           C  
ATOM   2167  OE1 GLN B  19     -48.061  19.469  -3.821  1.00 34.62           O  
ATOM   2168  NE2 GLN B  19     -49.731  20.775  -3.075  1.00 33.49           N  
ATOM   2169  N   GLN B  20     -50.594  17.386   0.999  1.00 25.36           N  
ATOM   2170  CA  GLN B  20     -51.757  17.555   1.860  1.00 24.95           C  
ATOM   2171  C   GLN B  20     -51.537  18.684   2.863  1.00 25.85           C  
ATOM   2172  O   GLN B  20     -52.436  19.497   3.116  1.00 26.80           O  
ATOM   2173  CB  GLN B  20     -52.070  16.257   2.594  1.00 24.94           C  
ATOM   2174  CG  GLN B  20     -52.738  15.199   1.735  1.00 25.92           C  
ATOM   2175  CD  GLN B  20     -52.952  13.941   2.517  1.00 27.44           C  
ATOM   2176  OE1 GLN B  20     -52.000  13.283   2.933  1.00 26.22           O  
ATOM   2177  NE2 GLN B  20     -54.215  13.579   2.717  1.00 34.64           N  
ATOM   2178  N   VAL B  21     -50.353  18.695   3.470  1.00 25.19           N  
ATOM   2179  CA  VAL B  21     -49.970  19.766   4.384  1.00 24.68           C  
ATOM   2180  C   VAL B  21     -50.066  21.142   3.703  1.00 25.40           C  
ATOM   2181  O   VAL B  21     -50.735  22.048   4.213  1.00 25.87           O  
ATOM   2182  CB  VAL B  21     -48.562  19.532   4.952  1.00 24.58           C  
ATOM   2183  CG1 VAL B  21     -48.100  20.760   5.718  1.00 23.41           C  
ATOM   2184  CG2 VAL B  21     -48.581  18.315   5.882  1.00 24.08           C  
ATOM   2185  N   LEU B  22     -49.437  21.279   2.539  1.00 25.52           N  
ATOM   2186  CA  LEU B  22     -49.443  22.554   1.809  1.00 26.09           C  
ATOM   2187  C   LEU B  22     -50.852  23.013   1.458  1.00 26.50           C  
ATOM   2188  O   LEU B  22     -51.176  24.195   1.595  1.00 26.52           O  
ATOM   2189  CB  LEU B  22     -48.582  22.467   0.550  1.00 26.15           C  
ATOM   2190  CG  LEU B  22     -47.088  22.279   0.819  1.00 26.13           C  
ATOM   2191  CD1 LEU B  22     -46.333  21.895  -0.446  1.00 27.69           C  
ATOM   2192  CD2 LEU B  22     -46.453  23.503   1.507  1.00 25.54           C  
ATOM   2193  N   ASP B  23     -51.694  22.074   1.040  1.00 26.82           N  
ATOM   2194  CA  ASP B  23     -53.046  22.424   0.623  1.00 27.85           C  
ATOM   2195  C   ASP B  23     -53.864  22.980   1.777  1.00 27.27           C  
ATOM   2196  O   ASP B  23     -54.637  23.920   1.598  1.00 28.25           O  
ATOM   2197  CB  ASP B  23     -53.752  21.238  -0.017  1.00 27.79           C  
ATOM   2198  CG  ASP B  23     -53.188  20.879  -1.390  1.00 30.96           C  
ATOM   2199  OD1 ASP B  23     -52.364  21.633  -1.952  1.00 32.20           O  
ATOM   2200  OD2 ASP B  23     -53.572  19.813  -1.904  1.00 32.25           O  
ATOM   2201  N   ILE B  24     -53.668  22.436   2.976  1.00 26.31           N  
ATOM   2202  CA  ILE B  24     -54.344  22.988   4.153  1.00 25.04           C  
ATOM   2203  C   ILE B  24     -53.736  24.314   4.639  1.00 26.00           C  
ATOM   2204  O   ILE B  24     -54.462  25.287   4.908  1.00 25.92           O  
ATOM   2205  CB  ILE B  24     -54.394  21.956   5.311  1.00 25.60           C  
ATOM   2206  CG1 ILE B  24     -55.257  20.757   4.892  1.00 23.70           C  
ATOM   2207  CG2 ILE B  24     -54.948  22.600   6.558  1.00 24.66           C  
ATOM   2208  CD1 ILE B  24     -55.119  19.534   5.803  1.00 24.44           C  
ATOM   2209  N   ALA B  25     -52.413  24.353   4.761  1.00 26.25           N  
ATOM   2210  CA  ALA B  25     -51.752  25.518   5.330  1.00 25.92           C  
ATOM   2211  C   ALA B  25     -51.888  26.742   4.434  1.00 26.98           C  
ATOM   2212  O   ALA B  25     -51.977  27.873   4.924  1.00 27.14           O  
ATOM   2213  CB  ALA B  25     -50.294  25.214   5.587  1.00 26.57           C  
ATOM   2214  N   GLY B  26     -51.887  26.507   3.129  1.00 26.78           N  
ATOM   2215  CA  GLY B  26     -51.767  27.601   2.156  1.00 27.68           C  
ATOM   2216  C   GLY B  26     -50.309  27.784   1.799  1.00 27.65           C  
ATOM   2217  O   GLY B  26     -49.514  28.252   2.625  1.00 27.89           O  
ATOM   2218  N   ALA B  27     -49.950  27.370   0.584  1.00 27.96           N  
ATOM   2219  CA  ALA B  27     -48.552  27.275   0.171  1.00 28.13           C  
ATOM   2220  C   ALA B  27     -47.794  28.587   0.335  1.00 28.54           C  
ATOM   2221  O   ALA B  27     -46.590  28.580   0.610  1.00 28.49           O  
ATOM   2222  CB  ALA B  27     -48.451  26.785  -1.261  1.00 28.79           C  
ATOM   2223  N   GLU B  28     -48.497  29.708   0.175  1.00 28.62           N  
ATOM   2224  CA  GLU B  28     -47.856  31.024   0.286  1.00 28.58           C  
ATOM   2225  C   GLU B  28     -47.391  31.335   1.711  1.00 28.63           C  
ATOM   2226  O   GLU B  28     -46.604  32.265   1.919  1.00 28.10           O  
ATOM   2227  CB  GLU B  28     -48.790  32.133  -0.227  1.00 29.62           C  
ATOM   2228  CG  GLU B  28     -49.987  32.454   0.697  1.00 33.24           C  
ATOM   2229  CD  GLU B  28     -51.195  31.528   0.521  1.00 39.28           C  
ATOM   2230  OE1 GLU B  28     -51.098  30.475  -0.152  1.00 41.28           O  
ATOM   2231  OE2 GLU B  28     -52.265  31.857   1.075  1.00 41.52           O  
ATOM   2232  N   ASN B  29     -47.875  30.558   2.680  1.00 27.49           N  
ATOM   2233  CA  ASN B  29     -47.457  30.720   4.078  1.00 27.47           C  
ATOM   2234  C   ASN B  29     -46.259  29.858   4.444  1.00 26.50           C  
ATOM   2235  O   ASN B  29     -45.734  29.966   5.554  1.00 26.94           O  
ATOM   2236  CB  ASN B  29     -48.607  30.384   5.033  1.00 27.86           C  
ATOM   2237  CG  ASN B  29     -49.822  31.249   4.813  1.00 28.60           C  
ATOM   2238  OD1 ASN B  29     -49.743  32.485   4.842  1.00 29.43           O  
ATOM   2239  ND2 ASN B  29     -50.963  30.612   4.619  1.00 28.56           N  
ATOM   2240  N   CYS B  30     -45.817  29.014   3.520  1.00 26.12           N  
ATOM   2241  CA  CYS B  30     -44.919  27.922   3.894  1.00 26.46           C  
ATOM   2242  C   CYS B  30     -43.613  27.961   3.143  1.00 26.17           C  
ATOM   2243  O   CYS B  30     -43.517  28.546   2.056  1.00 26.67           O  
ATOM   2244  CB  CYS B  30     -45.593  26.563   3.669  1.00 27.10           C  
ATOM   2245  SG  CYS B  30     -47.214  26.344   4.510  1.00 29.49           S  
ATOM   2246  N   GLU B  31     -42.607  27.332   3.737  1.00 25.06           N  
ATOM   2247  CA  GLU B  31     -41.291  27.199   3.136  1.00 25.84           C  
ATOM   2248  C   GLU B  31     -40.694  25.859   3.507  1.00 26.14           C  
ATOM   2249  O   GLU B  31     -41.130  25.225   4.470  1.00 24.95           O  
ATOM   2250  CB  GLU B  31     -40.377  28.327   3.619  1.00 25.55           C  
ATOM   2251  CG  GLU B  31     -39.953  28.201   5.065  1.00 25.49           C  
ATOM   2252  CD  GLU B  31     -39.205  29.423   5.528  1.00 27.81           C  
ATOM   2253  OE1 GLU B  31     -37.978  29.463   5.306  1.00 29.49           O  
ATOM   2254  OE2 GLU B  31     -39.850  30.325   6.113  1.00 29.82           O  
ATOM   2255  N   THR B  32     -39.740  25.409   2.697  1.00 26.33           N  
ATOM   2256  CA  THR B  32     -38.976  24.208   2.989  1.00 27.28           C  
ATOM   2257  C   THR B  32     -37.545  24.456   2.515  1.00 27.41           C  
ATOM   2258  O   THR B  32     -37.256  25.499   1.902  1.00 28.59           O  
ATOM   2259  CB  THR B  32     -39.592  22.948   2.295  1.00 27.66           C  
ATOM   2260  OG1 THR B  32     -39.004  21.760   2.834  1.00 28.11           O  
ATOM   2261  CG2 THR B  32     -39.385  22.962   0.778  1.00 28.23           C  
ATOM   2262  N   GLY B  33     -36.645  23.529   2.817  1.00 27.26           N  
ATOM   2263  CA  GLY B  33     -35.250  23.687   2.433  1.00 28.09           C  
ATOM   2264  C   GLY B  33     -34.600  24.740   3.299  1.00 28.84           C  
ATOM   2265  O   GLY B  33     -35.183  25.194   4.288  1.00 29.01           O  
ATOM   2266  N   GLY B  34     -33.386  25.131   2.932  1.00 29.17           N  
ATOM   2267  CA  GLY B  34     -32.626  26.084   3.731  1.00 29.11           C  
ATOM   2268  C   GLY B  34     -32.544  25.649   5.177  1.00 28.76           C  
ATOM   2269  O   GLY B  34     -32.242  24.486   5.469  1.00 30.17           O  
ATOM   2270  N   SER B  35     -32.888  26.570   6.076  1.00 28.12           N  
ATOM   2271  CA  SER B  35     -32.828  26.337   7.517  1.00 28.69           C  
ATOM   2272  C   SER B  35     -33.766  25.235   7.997  1.00 27.75           C  
ATOM   2273  O   SER B  35     -33.642  24.771   9.133  1.00 28.81           O  
ATOM   2274  CB  SER B  35     -33.153  27.630   8.285  1.00 27.61           C  
ATOM   2275  OG  SER B  35     -32.314  28.689   7.840  1.00 33.83           O  
ATOM   2276  N   PHE B  36     -34.719  24.836   7.159  1.00 26.51           N  
ATOM   2277  CA  PHE B  36     -35.769  23.912   7.604  1.00 26.93           C  
ATOM   2278  C   PHE B  36     -35.643  22.523   7.009  1.00 27.67           C  
ATOM   2279  O   PHE B  36     -36.481  21.643   7.250  1.00 27.38           O  
ATOM   2280  CB  PHE B  36     -37.148  24.534   7.380  1.00 26.78           C  
ATOM   2281  CG  PHE B  36     -37.395  25.708   8.283  1.00 26.12           C  
ATOM   2282  CD1 PHE B  36     -37.280  27.006   7.796  1.00 26.87           C  
ATOM   2283  CD2 PHE B  36     -37.639  25.508   9.648  1.00 24.86           C  
ATOM   2284  CE1 PHE B  36     -37.426  28.104   8.640  1.00 26.53           C  
ATOM   2285  CE2 PHE B  36     -37.797  26.605  10.509  1.00 25.71           C  
ATOM   2286  CZ  PHE B  36     -37.715  27.896   9.993  1.00 25.47           C  
ATOM   2287  N   GLY B  37     -34.554  22.305   6.278  1.00 28.09           N  
ATOM   2288  CA  GLY B  37     -34.273  20.978   5.734  1.00 29.14           C  
ATOM   2289  C   GLY B  37     -35.454  20.484   4.935  1.00 29.69           C  
ATOM   2290  O   GLY B  37     -35.987  21.210   4.097  1.00 30.07           O  
ATOM   2291  N   ASP B  38     -35.888  19.255   5.196  1.00 29.80           N  
ATOM   2292  CA  ASP B  38     -37.003  18.722   4.420  1.00 30.18           C  
ATOM   2293  C   ASP B  38     -38.360  18.858   5.132  1.00 29.01           C  
ATOM   2294  O   ASP B  38     -39.375  18.310   4.686  1.00 29.20           O  
ATOM   2295  CB  ASP B  38     -36.716  17.303   3.897  1.00 31.94           C  
ATOM   2296  CG  ASP B  38     -36.518  16.289   5.006  1.00 34.77           C  
ATOM   2297  OD1 ASP B  38     -37.000  16.516   6.128  1.00 39.79           O  
ATOM   2298  OD2 ASP B  38     -35.867  15.252   4.754  1.00 39.01           O  
ATOM   2299  N   SER B  39     -38.377  19.621   6.225  1.00 26.33           N  
ATOM   2300  CA  SER B  39     -39.620  19.942   6.920  1.00 25.34           C  
ATOM   2301  C   SER B  39     -40.340  21.086   6.206  1.00 25.19           C  
ATOM   2302  O   SER B  39     -39.734  21.809   5.412  1.00 26.08           O  
ATOM   2303  CB  SER B  39     -39.320  20.344   8.369  1.00 25.40           C  
ATOM   2304  OG  SER B  39     -38.736  19.261   9.083  1.00 26.96           O  
ATOM   2305  N   ILE B  40     -41.615  21.263   6.517  1.00 23.56           N  
ATOM   2306  CA  ILE B  40     -42.417  22.382   6.017  1.00 24.04           C  
ATOM   2307  C   ILE B  40     -42.748  23.315   7.182  1.00 23.94           C  
ATOM   2308  O   ILE B  40     -43.300  22.886   8.192  1.00 24.20           O  
ATOM   2309  CB  ILE B  40     -43.712  21.904   5.337  1.00 24.13           C  
ATOM   2310  CG1 ILE B  40     -43.373  21.132   4.049  1.00 24.50           C  
ATOM   2311  CG2 ILE B  40     -44.620  23.090   4.994  1.00 25.71           C  
ATOM   2312  CD1 ILE B  40     -44.577  20.413   3.380  1.00 24.99           C  
ATOM   2313  N   HIS B  41     -42.401  24.589   7.029  1.00 23.00           N  
ATOM   2314  CA  HIS B  41     -42.516  25.571   8.104  1.00 22.78           C  
ATOM   2315  C   HIS B  41     -43.458  26.666   7.643  1.00 23.66           C  
ATOM   2316  O   HIS B  41     -43.254  27.238   6.568  1.00 24.41           O  
ATOM   2317  CB  HIS B  41     -41.132  26.160   8.407  1.00 22.07           C  
ATOM   2318  CG  HIS B  41     -41.139  27.295   9.389  1.00 22.62           C  
ATOM   2319  ND1 HIS B  41     -41.279  27.098  10.746  1.00 23.32           N  
ATOM   2320  CD2 HIS B  41     -40.927  28.622   9.218  1.00 23.26           C  
ATOM   2321  CE1 HIS B  41     -41.185  28.266  11.369  1.00 23.77           C  
ATOM   2322  NE2 HIS B  41     -40.981  29.209  10.462  1.00 23.53           N  
ATOM   2323  N   CYS B  42     -44.502  26.937   8.416  1.00 24.26           N  
ATOM   2324  CA  CYS B  42     -45.576  27.828   7.941  1.00 25.55           C  
ATOM   2325  C   CYS B  42     -45.824  28.950   8.930  1.00 25.16           C  
ATOM   2326  O   CYS B  42     -45.996  28.706  10.125  1.00 24.39           O  
ATOM   2327  CB  CYS B  42     -46.882  27.072   7.664  1.00 26.70           C  
ATOM   2328  SG  CYS B  42     -46.743  25.652   6.485  1.00 34.82           S  
ATOM   2329  N   ARG B  43     -45.815  30.187   8.439  1.00 24.73           N  
ATOM   2330  CA  ARG B  43     -45.974  31.349   9.315  1.00 25.19           C  
ATOM   2331  C   ARG B  43     -47.413  31.750   9.560  1.00 25.99           C  
ATOM   2332  O   ARG B  43     -48.224  31.814   8.626  1.00 25.74           O  
ATOM   2333  CB  ARG B  43     -45.276  32.556   8.703  1.00 26.34           C  
ATOM   2334  CG  ARG B  43     -43.798  32.524   8.766  1.00 26.88           C  
ATOM   2335  CD  ARG B  43     -43.273  33.787   8.106  1.00 29.03           C  
ATOM   2336  NE  ARG B  43     -41.820  33.800   8.022  1.00 29.93           N  
ATOM   2337  CZ  ARG B  43     -41.132  34.784   7.441  1.00 29.34           C  
ATOM   2338  NH1 ARG B  43     -41.771  35.820   6.901  1.00 31.24           N  
ATOM   2339  NH2 ARG B  43     -39.803  34.731   7.408  1.00 32.51           N  
ATOM   2340  N   GLY B  44     -47.712  32.050  10.822  1.00 26.15           N  
ATOM   2341  CA  GLY B  44     -48.939  32.727  11.196  1.00 26.12           C  
ATOM   2342  C   GLY B  44     -48.672  34.216  11.313  1.00 26.59           C  
ATOM   2343  O   GLY B  44     -47.840  34.770  10.584  1.00 26.77           O  
ATOM   2344  N   HIS B  45     -49.401  34.857  12.223  1.00 27.08           N  
ATOM   2345  CA  HIS B  45     -49.310  36.287  12.448  1.00 28.31           C  
ATOM   2346  C   HIS B  45     -47.986  36.669  13.101  1.00 27.41           C  
ATOM   2347  O   HIS B  45     -47.350  35.858  13.743  1.00 26.63           O  
ATOM   2348  CB  HIS B  45     -50.461  36.712  13.359  1.00 30.11           C  
ATOM   2349  CG  HIS B  45     -50.515  35.951  14.654  1.00 34.68           C  
ATOM   2350  ND1 HIS B  45     -51.128  34.720  14.775  1.00 40.16           N  
ATOM   2351  CD2 HIS B  45     -50.001  36.237  15.876  1.00 36.45           C  
ATOM   2352  CE1 HIS B  45     -51.020  34.299  16.026  1.00 40.08           C  
ATOM   2353  NE2 HIS B  45     -50.349  35.206  16.715  1.00 39.41           N  
ATOM   2354  N   ALA B  46     -47.573  37.915  12.932  1.00 26.63           N  
ATOM   2355  CA  ALA B  46     -46.397  38.417  13.638  1.00 26.49           C  
ATOM   2356  C   ALA B  46     -46.540  38.264  15.146  1.00 26.69           C  
ATOM   2357  O   ALA B  46     -47.637  38.416  15.702  1.00 27.41           O  
ATOM   2358  CB  ALA B  46     -46.177  39.877  13.294  1.00 26.96           C  
ATOM   2359  N   ALA B  47     -45.428  37.959  15.812  1.00 25.53           N  
ATOM   2360  CA  ALA B  47     -45.417  37.864  17.260  1.00 24.66           C  
ATOM   2361  C   ALA B  47     -44.003  38.133  17.721  1.00 24.17           C  
ATOM   2362  O   ALA B  47     -43.076  37.513  17.225  1.00 23.51           O  
ATOM   2363  CB  ALA B  47     -45.823  36.488  17.687  1.00 25.08           C  
ATOM   2364  N   GLY B  48     -43.834  39.037  18.671  1.00 23.73           N  
ATOM   2365  CA  GLY B  48     -42.498  39.310  19.178  1.00 23.15           C  
ATOM   2366  C   GLY B  48     -41.571  39.661  18.036  1.00 23.80           C  
ATOM   2367  O   GLY B  48     -41.921  40.476  17.173  1.00 23.74           O  
ATOM   2368  N   ASP B  49     -40.398  39.037  18.001  1.00 23.89           N  
ATOM   2369  CA  ASP B  49     -39.455  39.322  16.893  1.00 23.23           C  
ATOM   2370  C   ASP B  49     -39.498  38.219  15.823  1.00 23.58           C  
ATOM   2371  O   ASP B  49     -38.587  38.108  15.014  1.00 24.32           O  
ATOM   2372  CB  ASP B  49     -38.028  39.496  17.449  1.00 22.19           C  
ATOM   2373  CG  ASP B  49     -37.161  40.443  16.610  1.00 25.12           C  
ATOM   2374  OD1 ASP B  49     -37.679  41.344  15.910  1.00 24.46           O  
ATOM   2375  OD2 ASP B  49     -35.913  40.320  16.698  1.00 26.84           O  
ATOM   2376  N   TYR B  50     -40.548  37.396  15.829  1.00 23.02           N  
ATOM   2377  CA  TYR B  50     -40.734  36.412  14.776  1.00 22.83           C  
ATOM   2378  C   TYR B  50     -42.220  36.365  14.417  1.00 23.07           C  
ATOM   2379  O   TYR B  50     -42.815  37.413  14.129  1.00 23.67           O  
ATOM   2380  CB  TYR B  50     -40.138  35.039  15.164  1.00 23.46           C  
ATOM   2381  CG  TYR B  50     -40.065  34.086  13.970  1.00 22.95           C  
ATOM   2382  CD1 TYR B  50     -39.297  34.398  12.848  1.00 23.20           C  
ATOM   2383  CD2 TYR B  50     -40.760  32.889  13.972  1.00 22.58           C  
ATOM   2384  CE1 TYR B  50     -39.261  33.552  11.721  1.00 23.09           C  
ATOM   2385  CE2 TYR B  50     -40.739  32.034  12.857  1.00 24.18           C  
ATOM   2386  CZ  TYR B  50     -39.971  32.361  11.751  1.00 24.42           C  
ATOM   2387  OH  TYR B  50     -39.946  31.575  10.613  1.00 24.92           O  
ATOM   2388  N   TYR B  51     -42.800  35.169  14.430  1.00 23.15           N  
ATOM   2389  CA  TYR B  51     -44.194  34.919  14.028  1.00 23.32           C  
ATOM   2390  C   TYR B  51     -44.689  33.774  14.851  1.00 23.60           C  
ATOM   2391  O   TYR B  51     -43.891  32.940  15.273  1.00 23.97           O  
ATOM   2392  CB  TYR B  51     -44.275  34.474  12.547  1.00 24.54           C  
ATOM   2393  CG  TYR B  51     -43.692  35.502  11.629  1.00 24.39           C  
ATOM   2394  CD1 TYR B  51     -42.332  35.508  11.348  1.00 25.02           C  
ATOM   2395  CD2 TYR B  51     -44.493  36.487  11.080  1.00 25.45           C  
ATOM   2396  CE1 TYR B  51     -41.765  36.487  10.539  1.00 25.91           C  
ATOM   2397  CE2 TYR B  51     -43.944  37.476  10.266  1.00 26.61           C  
ATOM   2398  CZ  TYR B  51     -42.581  37.466  10.006  1.00 27.87           C  
ATOM   2399  OH  TYR B  51     -42.030  38.457   9.203  1.00 29.51           O  
ATOM   2400  N   ALA B  52     -45.998  33.683  15.043  1.00 23.51           N  
ATOM   2401  CA  ALA B  52     -46.580  32.387  15.369  1.00 23.91           C  
ATOM   2402  C   ALA B  52     -46.278  31.456  14.190  1.00 23.81           C  
ATOM   2403  O   ALA B  52     -46.173  31.902  13.054  1.00 24.07           O  
ATOM   2404  CB  ALA B  52     -48.100  32.520  15.576  1.00 24.29           C  
ATOM   2405  N   TYR B  53     -46.115  30.163  14.446  1.00 23.23           N  
ATOM   2406  CA  TYR B  53     -45.719  29.274  13.331  1.00 22.86           C  
ATOM   2407  C   TYR B  53     -45.993  27.824  13.634  1.00 23.47           C  
ATOM   2408  O   TYR B  53     -46.203  27.450  14.797  1.00 23.23           O  
ATOM   2409  CB  TYR B  53     -44.230  29.442  12.980  1.00 23.22           C  
ATOM   2410  CG  TYR B  53     -43.320  28.892  14.052  1.00 22.07           C  
ATOM   2411  CD1 TYR B  53     -42.940  27.545  14.029  1.00 23.13           C  
ATOM   2412  CD2 TYR B  53     -42.815  29.710  15.057  1.00 23.67           C  
ATOM   2413  CE1 TYR B  53     -42.096  27.009  15.001  1.00 24.08           C  
ATOM   2414  CE2 TYR B  53     -41.974  29.196  16.041  1.00 23.39           C  
ATOM   2415  CZ  TYR B  53     -41.602  27.862  15.998  1.00 23.31           C  
ATOM   2416  OH  TYR B  53     -40.787  27.328  16.986  1.00 25.66           O  
ATOM   2417  N   ALA B  54     -45.998  27.022  12.567  1.00 22.79           N  
ATOM   2418  CA  ALA B  54     -46.012  25.565  12.679  1.00 22.21           C  
ATOM   2419  C   ALA B  54     -44.822  25.024  11.901  1.00 23.16           C  
ATOM   2420  O   ALA B  54     -44.413  25.614  10.885  1.00 23.20           O  
ATOM   2421  CB  ALA B  54     -47.331  24.989  12.081  1.00 23.08           C  
ATOM   2422  N   THR B  55     -44.292  23.890  12.338  1.00 21.50           N  
ATOM   2423  CA  THR B  55     -43.285  23.161  11.569  1.00 22.41           C  
ATOM   2424  C   THR B  55     -43.700  21.705  11.527  1.00 22.60           C  
ATOM   2425  O   THR B  55     -43.995  21.099  12.563  1.00 22.74           O  
ATOM   2426  CB  THR B  55     -41.887  23.277  12.206  1.00 23.33           C  
ATOM   2427  OG1 THR B  55     -41.535  24.675  12.309  1.00 22.81           O  
ATOM   2428  CG2 THR B  55     -40.836  22.563  11.321  1.00 23.13           C  
ATOM   2429  N   PHE B  56     -43.790  21.174  10.312  1.00 22.49           N  
ATOM   2430  CA  PHE B  56     -44.182  19.774  10.094  1.00 22.24           C  
ATOM   2431  C   PHE B  56     -43.003  18.978   9.581  1.00 22.63           C  
ATOM   2432  O   PHE B  56     -42.384  19.347   8.583  1.00 22.73           O  
ATOM   2433  CB  PHE B  56     -45.359  19.712   9.107  1.00 22.34           C  
ATOM   2434  CG  PHE B  56     -46.533  20.496   9.560  1.00 23.28           C  
ATOM   2435  CD1 PHE B  56     -47.270  20.081  10.664  1.00 22.96           C  
ATOM   2436  CD2 PHE B  56     -46.828  21.731   8.983  1.00 22.32           C  
ATOM   2437  CE1 PHE B  56     -48.323  20.844  11.160  1.00 23.53           C  
ATOM   2438  CE2 PHE B  56     -47.892  22.488   9.460  1.00 23.36           C  
ATOM   2439  CZ  PHE B  56     -48.641  22.040  10.546  1.00 24.03           C  
ATOM   2440  N   GLY B  57     -42.646  17.917  10.295  1.00 22.52           N  
ATOM   2441  CA  GLY B  57     -41.552  17.050   9.870  1.00 22.60           C  
ATOM   2442  C   GLY B  57     -42.066  15.780   9.221  1.00 23.48           C  
ATOM   2443  O   GLY B  57     -43.186  15.337   9.499  1.00 22.41           O  
ATOM   2444  N   PHE B  58     -41.221  15.181   8.383  1.00 24.51           N  
ATOM   2445  CA  PHE B  58     -41.611  14.052   7.556  1.00 24.86           C  
ATOM   2446  C   PHE B  58     -40.662  12.877   7.729  1.00 25.03           C  
ATOM   2447  O   PHE B  58     -39.504  13.054   8.138  1.00 25.80           O  
ATOM   2448  CB  PHE B  58     -41.683  14.486   6.077  1.00 24.88           C  
ATOM   2449  CG  PHE B  58     -42.776  15.477   5.810  1.00 24.19           C  
ATOM   2450  CD1 PHE B  58     -42.587  16.838   6.051  1.00 24.72           C  
ATOM   2451  CD2 PHE B  58     -44.025  15.038   5.375  1.00 23.67           C  
ATOM   2452  CE1 PHE B  58     -43.627  17.739   5.860  1.00 24.18           C  
ATOM   2453  CE2 PHE B  58     -45.066  15.933   5.179  1.00 24.31           C  
ATOM   2454  CZ  PHE B  58     -44.865  17.284   5.431  1.00 25.13           C  
ATOM   2455  N   THR B  59     -41.158  11.686   7.396  1.00 25.17           N  
ATOM   2456  CA  THR B  59     -40.419  10.450   7.600  1.00 25.88           C  
ATOM   2457  C   THR B  59     -39.140  10.372   6.768  1.00 26.99           C  
ATOM   2458  O   THR B  59     -38.202   9.645   7.123  1.00 27.85           O  
ATOM   2459  CB  THR B  59     -41.294   9.221   7.310  1.00 26.03           C  
ATOM   2460  OG1 THR B  59     -41.909   9.373   6.018  1.00 27.18           O  
ATOM   2461  CG2 THR B  59     -42.375   9.107   8.372  1.00 26.20           C  
ATOM   2462  N   SER B  60     -39.118  11.098   5.654  1.00 27.39           N  
ATOM   2463  CA  SER B  60     -37.923  11.198   4.820  1.00 27.98           C  
ATOM   2464  C   SER B  60     -38.079  12.328   3.810  1.00 28.37           C  
ATOM   2465  O   SER B  60     -39.081  13.047   3.806  1.00 28.76           O  
ATOM   2466  CB  SER B  60     -37.683   9.878   4.081  1.00 28.10           C  
ATOM   2467  OG  SER B  60     -38.563   9.776   2.972  1.00 29.90           O  
ATOM   2468  N   ALA B  61     -37.098  12.458   2.923  1.00 28.64           N  
ATOM   2469  CA  ALA B  61     -37.130  13.486   1.890  1.00 29.51           C  
ATOM   2470  C   ALA B  61     -37.970  13.063   0.684  1.00 29.77           C  
ATOM   2471  O   ALA B  61     -38.214  13.863  -0.220  1.00 31.08           O  
ATOM   2472  CB  ALA B  61     -35.711  13.831   1.455  1.00 29.83           C  
ATOM   2473  N   ALA B  62     -38.421  11.813   0.678  1.00 29.57           N  
ATOM   2474  CA  ALA B  62     -39.186  11.274  -0.462  1.00 29.75           C  
ATOM   2475  C   ALA B  62     -40.533  11.977  -0.672  1.00 29.79           C  
ATOM   2476  O   ALA B  62     -41.139  12.480   0.276  1.00 29.93           O  
ATOM   2477  CB  ALA B  62     -39.390   9.781  -0.299  1.00 29.81           C  
ATOM   2478  N   ALA B  63     -41.015  11.976  -1.914  1.00 29.72           N  
ATOM   2479  CA  ALA B  63     -42.293  12.616  -2.247  1.00 29.67           C  
ATOM   2480  C   ALA B  63     -43.479  12.040  -1.475  1.00 29.60           C  
ATOM   2481  O   ALA B  63     -44.417  12.772  -1.147  1.00 29.97           O  
ATOM   2482  CB  ALA B  63     -42.558  12.541  -3.752  1.00 29.90           C  
ATOM   2483  N   ASP B  64     -43.441  10.740  -1.190  1.00 28.37           N  
ATOM   2484  CA  ASP B  64     -44.530  10.085  -0.471  1.00 28.75           C  
ATOM   2485  C   ASP B  64     -44.328  10.017   1.043  1.00 27.75           C  
ATOM   2486  O   ASP B  64     -45.049   9.293   1.731  1.00 28.32           O  
ATOM   2487  CB  ASP B  64     -44.791   8.682  -1.031  1.00 29.17           C  
ATOM   2488  CG  ASP B  64     -43.750   7.666  -0.593  1.00 31.28           C  
ATOM   2489  OD1 ASP B  64     -42.646   8.067  -0.159  1.00 34.92           O  
ATOM   2490  OD2 ASP B  64     -44.044   6.452  -0.687  1.00 35.16           O  
ATOM   2491  N   ALA B  65     -43.351  10.761   1.563  1.00 27.00           N  
ATOM   2492  CA  ALA B  65     -43.086  10.722   3.001  1.00 26.44           C  
ATOM   2493  C   ALA B  65     -44.286  11.294   3.750  1.00 25.54           C  
ATOM   2494  O   ALA B  65     -45.037  12.099   3.201  1.00 25.34           O  
ATOM   2495  CB  ALA B  65     -41.836  11.508   3.327  1.00 26.76           C  
ATOM   2496  N   LYS B  66     -44.458  10.863   4.998  1.00 24.99           N  
ATOM   2497  CA  LYS B  66     -45.627  11.234   5.795  1.00 24.52           C  
ATOM   2498  C   LYS B  66     -45.233  12.096   6.996  1.00 23.92           C  
ATOM   2499  O   LYS B  66     -44.108  11.982   7.491  1.00 24.07           O  
ATOM   2500  CB  LYS B  66     -46.339   9.966   6.290  1.00 25.00           C  
ATOM   2501  CG  LYS B  66     -46.821   8.979   5.185  1.00 26.54           C  
ATOM   2502  CD  LYS B  66     -47.644   9.693   4.135  1.00 27.56           C  
ATOM   2503  CE  LYS B  66     -48.452   8.724   3.284  1.00 31.12           C  
ATOM   2504  NZ  LYS B  66     -47.645   8.218   2.137  1.00 35.26           N  
ATOM   2505  N   VAL B  67     -46.161  12.920   7.479  1.00 21.90           N  
ATOM   2506  CA  VAL B  67     -45.915  13.728   8.686  1.00 21.93           C  
ATOM   2507  C   VAL B  67     -45.664  12.807   9.878  1.00 23.18           C  
ATOM   2508  O   VAL B  67     -46.532  12.014  10.259  1.00 22.79           O  
ATOM   2509  CB  VAL B  67     -47.116  14.640   8.988  1.00 20.77           C  
ATOM   2510  CG1 VAL B  67     -46.954  15.372  10.331  1.00 22.85           C  
ATOM   2511  CG2 VAL B  67     -47.312  15.654   7.850  1.00 23.55           C  
ATOM   2512  N   ASP B  68     -44.496  12.967  10.500  1.00 22.40           N  
ATOM   2513  CA  ASP B  68     -44.171  12.231  11.731  1.00 22.51           C  
ATOM   2514  C   ASP B  68     -43.908  13.181  12.903  1.00 23.30           C  
ATOM   2515  O   ASP B  68     -43.663  12.741  14.023  1.00 23.04           O  
ATOM   2516  CB  ASP B  68     -43.006  11.241  11.535  1.00 22.96           C  
ATOM   2517  CG  ASP B  68     -41.697  11.914  11.167  1.00 23.52           C  
ATOM   2518  OD1 ASP B  68     -41.657  13.166  11.109  1.00 24.64           O  
ATOM   2519  OD2 ASP B  68     -40.728  11.161  10.893  1.00 24.78           O  
ATOM   2520  N   SER B  69     -44.006  14.472  12.643  1.00 22.77           N  
ATOM   2521  CA  SER B  69     -43.731  15.464  13.689  1.00 23.00           C  
ATOM   2522  C   SER B  69     -44.567  16.728  13.467  1.00 22.43           C  
ATOM   2523  O   SER B  69     -44.648  17.239  12.338  1.00 22.74           O  
ATOM   2524  CB  SER B  69     -42.235  15.772  13.668  1.00 25.60           C  
ATOM   2525  OG  SER B  69     -41.905  16.871  14.475  1.00 33.38           O  
ATOM   2526  N   LYS B  70     -45.217  17.209  14.526  1.00 22.88           N  
ATOM   2527  CA  LYS B  70     -45.926  18.497  14.477  1.00 22.94           C  
ATOM   2528  C   LYS B  70     -45.392  19.389  15.600  1.00 23.78           C  
ATOM   2529  O   LYS B  70     -45.382  18.971  16.750  1.00 23.15           O  
ATOM   2530  CB  LYS B  70     -47.434  18.309  14.680  1.00 23.87           C  
ATOM   2531  CG  LYS B  70     -48.114  17.452  13.617  1.00 23.47           C  
ATOM   2532  CD  LYS B  70     -49.589  17.316  13.922  1.00 26.83           C  
ATOM   2533  CE  LYS B  70     -50.371  18.616  13.652  1.00 25.21           C  
ATOM   2534  NZ  LYS B  70     -51.810  18.455  14.098  1.00 26.08           N  
ATOM   2535  N   SER B  71     -45.010  20.621  15.266  1.00 23.25           N  
ATOM   2536  CA  SER B  71     -44.577  21.597  16.267  1.00 23.44           C  
ATOM   2537  C   SER B  71     -45.249  22.918  15.972  1.00 23.20           C  
ATOM   2538  O   SER B  71     -45.504  23.246  14.795  1.00 23.23           O  
ATOM   2539  CB  SER B  71     -43.057  21.784  16.201  1.00 24.05           C  
ATOM   2540  OG  SER B  71     -42.401  20.538  16.400  1.00 27.82           O  
ATOM   2541  N   GLN B  72     -45.546  23.678  17.031  1.00 22.32           N  
ATOM   2542  CA  GLN B  72     -46.084  25.031  16.854  1.00 22.52           C  
ATOM   2543  C   GLN B  72     -45.706  25.944  17.991  1.00 23.81           C  
ATOM   2544  O   GLN B  72     -45.529  25.480  19.117  1.00 23.19           O  
ATOM   2545  CB  GLN B  72     -47.619  25.003  16.713  1.00 23.32           C  
ATOM   2546  CG  GLN B  72     -48.376  24.461  17.963  1.00 23.53           C  
ATOM   2547  CD  GLN B  72     -48.640  25.538  19.026  1.00 24.83           C  
ATOM   2548  OE1 GLN B  72     -48.838  26.716  18.709  1.00 24.69           O  
ATOM   2549  NE2 GLN B  72     -48.695  25.121  20.291  1.00 25.40           N  
ATOM   2550  N   GLU B  73     -45.641  27.236  17.684  1.00 23.58           N  
ATOM   2551  CA  GLU B  73     -45.655  28.269  18.720  1.00 24.03           C  
ATOM   2552  C   GLU B  73     -46.743  29.292  18.400  1.00 24.41           C  
ATOM   2553  O   GLU B  73     -46.826  29.780  17.262  1.00 23.62           O  
ATOM   2554  CB  GLU B  73     -44.287  28.966  18.855  1.00 24.42           C  
ATOM   2555  CG  GLU B  73     -43.126  28.015  19.262  1.00 23.72           C  
ATOM   2556  CD  GLU B  73     -41.898  28.778  19.712  1.00 26.50           C  
ATOM   2557  OE1 GLU B  73     -42.063  29.567  20.657  1.00 28.58           O  
ATOM   2558  OE2 GLU B  73     -40.785  28.583  19.133  1.00 25.87           O  
ATOM   2559  N   LYS B  74     -47.553  29.595  19.424  1.00 23.59           N  
ATOM   2560  CA  LYS B  74     -48.501  30.700  19.440  1.00 25.59           C  
ATOM   2561  C   LYS B  74     -49.644  30.541  18.455  1.00 25.66           C  
ATOM   2562  O   LYS B  74     -50.339  31.513  18.142  1.00 27.49           O  
ATOM   2563  CB  LYS B  74     -47.767  32.030  19.268  1.00 24.73           C  
ATOM   2564  CG  LYS B  74     -46.982  32.368  20.526  1.00 29.09           C  
ATOM   2565  CD  LYS B  74     -46.194  33.635  20.370  1.00 32.13           C  
ATOM   2566  CE  LYS B  74     -45.553  34.006  21.696  1.00 33.88           C  
ATOM   2567  NZ  LYS B  74     -44.546  32.988  22.126  1.00 36.58           N  
ATOM   2568  N   LEU B  75     -49.865  29.304  18.014  1.00 26.57           N  
ATOM   2569  CA  LEU B  75     -51.076  28.965  17.257  1.00 25.45           C  
ATOM   2570  C   LEU B  75     -52.227  28.476  18.131  1.00 27.34           C  
ATOM   2571  O   LEU B  75     -53.382  28.528  17.699  1.00 27.28           O  
ATOM   2572  CB  LEU B  75     -50.777  27.921  16.177  1.00 26.15           C  
ATOM   2573  CG  LEU B  75     -49.817  28.368  15.062  1.00 24.05           C  
ATOM   2574  CD1 LEU B  75     -49.571  27.230  14.082  1.00 26.02           C  
ATOM   2575  CD2 LEU B  75     -50.300  29.624  14.316  1.00 27.31           C  
ATOM   2576  N   LEU B  76     -51.905  27.985  19.331  1.00 27.56           N  
ATOM   2577  CA  LEU B  76     -52.885  27.352  20.226  1.00 28.33           C  
ATOM   2578  C   LEU B  76     -52.850  27.986  21.607  1.00 28.48           C  
ATOM   2579  O   LEU B  76     -51.781  28.219  22.160  1.00 29.37           O  
ATOM   2580  CB  LEU B  76     -52.570  25.861  20.347  1.00 29.09           C  
ATOM   2581  CG  LEU B  76     -52.517  25.038  19.062  1.00 31.64           C  
ATOM   2582  CD1 LEU B  76     -52.029  23.623  19.359  1.00 31.35           C  
ATOM   2583  CD2 LEU B  76     -53.879  25.024  18.388  1.00 33.80           C  
ATOM   2584  N   ALA B  77     -54.021  28.267  22.167  1.00 28.58           N  
ATOM   2585  CA  ALA B  77     -54.121  28.846  23.507  1.00 27.73           C  
ATOM   2586  C   ALA B  77     -54.537  27.765  24.507  1.00 27.66           C  
ATOM   2587  O   ALA B  77     -55.323  26.872  24.161  1.00 28.16           O  
ATOM   2588  CB  ALA B  77     -55.132  29.966  23.513  1.00 28.38           C  
ATOM   2589  N   PRO B  78     -54.042  27.850  25.753  1.00 27.22           N  
ATOM   2590  CA  PRO B  78     -54.504  26.880  26.766  1.00 27.59           C  
ATOM   2591  C   PRO B  78     -55.978  27.124  27.077  1.00 27.93           C  
ATOM   2592  O   PRO B  78     -56.425  28.264  27.062  1.00 28.03           O  
ATOM   2593  CB  PRO B  78     -53.624  27.199  27.979  1.00 27.66           C  
ATOM   2594  CG  PRO B  78     -53.229  28.649  27.794  1.00 27.78           C  
ATOM   2595  CD  PRO B  78     -53.090  28.830  26.311  1.00 28.25           C  
ATOM   2596  N   SER B  79     -56.733  26.058  27.337  1.00 28.79           N  
ATOM   2597  CA  SER B  79     -58.186  26.206  27.481  1.00 30.29           C  
ATOM   2598  C   SER B  79     -58.634  26.772  28.832  1.00 30.88           C  
ATOM   2599  O   SER B  79     -59.651  27.460  28.915  1.00 31.60           O  
ATOM   2600  CB  SER B  79     -58.887  24.887  27.197  1.00 30.12           C  
ATOM   2601  OG  SER B  79     -58.499  23.910  28.130  1.00 34.33           O  
ATOM   2602  N   ALA B  80     -57.873  26.488  29.883  1.00 31.03           N  
ATOM   2603  CA  ALA B  80     -58.210  26.940  31.231  1.00 30.89           C  
ATOM   2604  C   ALA B  80     -56.948  26.901  32.084  1.00 30.55           C  
ATOM   2605  O   ALA B  80     -56.742  25.972  32.864  1.00 30.14           O  
ATOM   2606  CB  ALA B  80     -59.307  26.053  31.835  1.00 31.39           C  
ATOM   2607  N   PRO B  81     -56.062  27.884  31.894  1.00 29.67           N  
ATOM   2608  CA  PRO B  81     -54.750  27.811  32.544  1.00 29.81           C  
ATOM   2609  C   PRO B  81     -54.783  28.073  34.050  1.00 30.00           C  
ATOM   2610  O   PRO B  81     -55.251  29.132  34.478  1.00 30.04           O  
ATOM   2611  CB  PRO B  81     -53.948  28.895  31.832  1.00 29.37           C  
ATOM   2612  CG  PRO B  81     -54.988  29.880  31.328  1.00 29.25           C  
ATOM   2613  CD  PRO B  81     -56.202  29.065  31.017  1.00 30.27           C  
ATOM   2614  N   THR B  82     -54.303  27.106  34.837  1.00 29.60           N  
ATOM   2615  CA  THR B  82     -54.352  27.190  36.303  1.00 29.35           C  
ATOM   2616  C   THR B  82     -53.032  26.808  36.992  1.00 28.99           C  
ATOM   2617  O   THR B  82     -53.005  26.588  38.202  1.00 28.80           O  
ATOM   2618  CB  THR B  82     -55.493  26.310  36.895  1.00 29.19           C  
ATOM   2619  OG1 THR B  82     -55.267  24.928  36.579  1.00 29.44           O  
ATOM   2620  CG2 THR B  82     -56.854  26.735  36.348  1.00 29.14           C  
ATOM   2621  N   LEU B  83     -51.947  26.728  36.225  1.00 28.14           N  
ATOM   2622  CA  LEU B  83     -50.634  26.424  36.781  1.00 27.84           C  
ATOM   2623  C   LEU B  83     -50.203  27.466  37.809  1.00 28.13           C  
ATOM   2624  O   LEU B  83     -50.508  28.647  37.660  1.00 27.17           O  
ATOM   2625  CB  LEU B  83     -49.594  26.343  35.649  1.00 27.74           C  
ATOM   2626  CG  LEU B  83     -48.121  26.092  35.993  1.00 27.68           C  
ATOM   2627  CD1 LEU B  83     -47.926  24.707  36.585  1.00 28.36           C  
ATOM   2628  CD2 LEU B  83     -47.262  26.264  34.738  1.00 27.98           C  
ATOM   2629  N   THR B  84     -49.498  27.012  38.845  1.00 27.94           N  
ATOM   2630  CA  THR B  84     -48.828  27.894  39.799  1.00 27.72           C  
ATOM   2631  C   THR B  84     -47.442  27.343  40.143  1.00 27.88           C  
ATOM   2632  O   THR B  84     -47.111  26.208  39.785  1.00 28.09           O  
ATOM   2633  CB  THR B  84     -49.621  27.981  41.112  1.00 27.46           C  
ATOM   2634  OG1 THR B  84     -49.618  26.697  41.747  1.00 29.08           O  
ATOM   2635  CG2 THR B  84     -51.064  28.440  40.864  1.00 27.23           C  
ATOM   2636  N   LEU B  85     -46.642  28.132  40.859  1.00 28.64           N  
ATOM   2637  CA  LEU B  85     -45.335  27.671  41.316  1.00 30.00           C  
ATOM   2638  C   LEU B  85     -45.475  26.431  42.197  1.00 30.27           C  
ATOM   2639  O   LEU B  85     -44.715  25.469  42.049  1.00 30.68           O  
ATOM   2640  CB  LEU B  85     -44.625  28.773  42.105  1.00 30.52           C  
ATOM   2641  CG  LEU B  85     -43.124  29.037  41.931  1.00 34.27           C  
ATOM   2642  CD1 LEU B  85     -42.519  29.469  43.264  1.00 32.46           C  
ATOM   2643  CD2 LEU B  85     -42.331  27.875  41.331  1.00 34.69           C  
ATOM   2644  N   ALA B  86     -46.452  26.452  43.105  1.00 30.18           N  
ATOM   2645  CA  ALA B  86     -46.673  25.324  44.006  1.00 30.83           C  
ATOM   2646  C   ALA B  86     -47.017  24.052  43.231  1.00 31.18           C  
ATOM   2647  O   ALA B  86     -46.473  22.974  43.509  1.00 31.35           O  
ATOM   2648  CB  ALA B  86     -47.762  25.650  45.027  1.00 30.74           C  
ATOM   2649  N   LYS B  87     -47.899  24.184  42.243  1.00 31.09           N  
ATOM   2650  CA  LYS B  87     -48.292  23.038  41.420  1.00 30.59           C  
ATOM   2651  C   LYS B  87     -47.106  22.521  40.598  1.00 29.92           C  
ATOM   2652  O   LYS B  87     -46.932  21.307  40.436  1.00 28.35           O  
ATOM   2653  CB  LYS B  87     -49.441  23.407  40.477  1.00 31.69           C  
ATOM   2654  CG  LYS B  87     -50.804  23.597  41.129  1.00 32.15           C  
ATOM   2655  CD  LYS B  87     -51.877  23.703  40.045  1.00 34.52           C  
ATOM   2656  CE  LYS B  87     -53.178  24.268  40.579  1.00 38.39           C  
ATOM   2657  NZ  LYS B  87     -54.262  24.152  39.558  1.00 41.15           N  
ATOM   2658  N   PHE B  88     -46.310  23.444  40.058  1.00 29.58           N  
ATOM   2659  CA  PHE B  88     -45.114  23.074  39.310  1.00 28.95           C  
ATOM   2660  C   PHE B  88     -44.154  22.287  40.201  1.00 30.24           C  
ATOM   2661  O   PHE B  88     -43.535  21.315  39.761  1.00 29.70           O  
ATOM   2662  CB  PHE B  88     -44.422  24.325  38.748  1.00 28.65           C  
ATOM   2663  CG  PHE B  88     -43.115  24.035  38.072  1.00 27.49           C  
ATOM   2664  CD1 PHE B  88     -43.077  23.652  36.734  1.00 26.47           C  
ATOM   2665  CD2 PHE B  88     -41.919  24.140  38.775  1.00 28.20           C  
ATOM   2666  CE1 PHE B  88     -41.876  23.353  36.118  1.00 27.63           C  
ATOM   2667  CE2 PHE B  88     -40.713  23.855  38.164  1.00 29.40           C  
ATOM   2668  CZ  PHE B  88     -40.693  23.463  36.828  1.00 29.06           C  
ATOM   2669  N   ASN B  89     -44.042  22.703  41.463  1.00 30.71           N  
ATOM   2670  CA  ASN B  89     -43.144  22.040  42.402  1.00 32.21           C  
ATOM   2671  C   ASN B  89     -43.618  20.637  42.772  1.00 32.39           C  
ATOM   2672  O   ASN B  89     -42.841  19.822  43.285  1.00 33.87           O  
ATOM   2673  CB  ASN B  89     -42.958  22.892  43.665  1.00 32.52           C  
ATOM   2674  CG  ASN B  89     -42.088  24.110  43.429  1.00 33.81           C  
ATOM   2675  OD1 ASN B  89     -42.208  25.117  44.136  1.00 36.46           O  
ATOM   2676  ND2 ASN B  89     -41.195  24.026  42.452  1.00 34.42           N  
ATOM   2677  N   GLN B  90     -44.890  20.347  42.510  1.00 31.00           N  
ATOM   2678  CA  GLN B  90     -45.435  19.017  42.758  1.00 30.36           C  
ATOM   2679  C   GLN B  90     -45.179  18.049  41.604  1.00 29.12           C  
ATOM   2680  O   GLN B  90     -45.296  16.843  41.770  1.00 29.35           O  
ATOM   2681  CB  GLN B  90     -46.935  19.087  43.025  1.00 30.82           C  
ATOM   2682  CG  GLN B  90     -47.331  19.805  44.293  1.00 34.57           C  
ATOM   2683  CD  GLN B  90     -48.835  19.868  44.453  1.00 38.80           C  
ATOM   2684  OE1 GLN B  90     -49.454  18.964  45.024  1.00 42.61           O  
ATOM   2685  NE2 GLN B  90     -49.436  20.948  43.959  1.00 41.88           N  
ATOM   2686  N   VAL B  91     -44.857  18.581  40.426  1.00 28.04           N  
ATOM   2687  CA  VAL B  91     -44.563  17.741  39.266  1.00 27.41           C  
ATOM   2688  C   VAL B  91     -43.224  17.049  39.463  1.00 27.34           C  
ATOM   2689  O   VAL B  91     -42.260  17.680  39.884  1.00 27.90           O  
ATOM   2690  CB  VAL B  91     -44.499  18.602  37.979  1.00 26.62           C  
ATOM   2691  CG1 VAL B  91     -44.044  17.763  36.786  1.00 26.85           C  
ATOM   2692  CG2 VAL B  91     -45.856  19.226  37.706  1.00 27.37           C  
ATOM   2693  N   THR B  92     -43.151  15.751  39.179  1.00 27.25           N  
ATOM   2694  CA  THR B  92     -41.870  15.061  39.309  1.00 25.87           C  
ATOM   2695  C   THR B  92     -41.505  14.314  38.044  1.00 25.31           C  
ATOM   2696  O   THR B  92     -42.354  13.711  37.373  1.00 24.63           O  
ATOM   2697  CB  THR B  92     -41.821  14.093  40.524  1.00 26.12           C  
ATOM   2698  OG1 THR B  92     -42.855  13.109  40.398  1.00 26.80           O  
ATOM   2699  CG2 THR B  92     -41.993  14.855  41.850  1.00 26.48           C  
ATOM   2700  N   VAL B  93     -40.215  14.348  37.724  1.00 25.76           N  
ATOM   2701  CA  VAL B  93     -39.694  13.485  36.682  1.00 26.05           C  
ATOM   2702  C   VAL B  93     -40.132  12.035  36.956  1.00 26.23           C  
ATOM   2703  O   VAL B  93     -40.099  11.575  38.101  1.00 26.01           O  
ATOM   2704  CB  VAL B  93     -38.158  13.625  36.591  1.00 26.33           C  
ATOM   2705  CG1 VAL B  93     -37.533  12.524  35.745  1.00 28.67           C  
ATOM   2706  CG2 VAL B  93     -37.805  15.012  36.044  1.00 27.65           C  
ATOM   2707  N   GLY B  94     -40.598  11.358  35.909  1.00 26.10           N  
ATOM   2708  CA  GLY B  94     -41.125   9.994  36.012  1.00 25.89           C  
ATOM   2709  C   GLY B  94     -42.638   9.912  35.972  1.00 25.67           C  
ATOM   2710  O   GLY B  94     -43.197   8.828  35.750  1.00 25.65           O  
ATOM   2711  N   MET B  95     -43.310  11.036  36.216  1.00 25.31           N  
ATOM   2712  CA  MET B  95     -44.771  11.099  36.121  1.00 26.23           C  
ATOM   2713  C   MET B  95     -45.234  10.771  34.715  1.00 26.44           C  
ATOM   2714  O   MET B  95     -44.552  11.090  33.737  1.00 25.52           O  
ATOM   2715  CB  MET B  95     -45.298  12.474  36.516  1.00 26.12           C  
ATOM   2716  CG  MET B  95     -45.552  12.661  37.998  1.00 26.93           C  
ATOM   2717  SD  MET B  95     -46.153  14.334  38.310  1.00 28.59           S  
ATOM   2718  CE  MET B  95     -46.584  14.134  40.038  1.00 27.27           C  
ATOM   2719  N   THR B  96     -46.387  10.126  34.597  1.00 26.36           N  
ATOM   2720  CA  THR B  96     -47.008   9.966  33.284  1.00 26.72           C  
ATOM   2721  C   THR B  96     -47.607  11.290  32.855  1.00 26.75           C  
ATOM   2722  O   THR B  96     -47.805  12.186  33.688  1.00 26.14           O  
ATOM   2723  CB  THR B  96     -48.162   8.960  33.344  1.00 27.23           C  
ATOM   2724  OG1 THR B  96     -49.167   9.458  34.247  1.00 27.99           O  
ATOM   2725  CG2 THR B  96     -47.649   7.606  33.805  1.00 26.84           C  
ATOM   2726  N   ARG B  97     -47.961  11.406  31.574  1.00 27.43           N  
ATOM   2727  CA  ARG B  97     -48.671  12.592  31.091  1.00 29.69           C  
ATOM   2728  C   ARG B  97     -49.944  12.866  31.887  1.00 28.59           C  
ATOM   2729  O   ARG B  97     -50.213  14.005  32.256  1.00 28.10           O  
ATOM   2730  CB  ARG B  97     -48.987  12.496  29.590  1.00 29.46           C  
ATOM   2731  CG  ARG B  97     -49.659  13.768  29.058  1.00 32.87           C  
ATOM   2732  CD  ARG B  97     -50.119  13.677  27.607  1.00 36.37           C  
ATOM   2733  NE  ARG B  97     -51.223  14.616  27.369  1.00 45.45           N  
ATOM   2734  CZ  ARG B  97     -51.143  15.747  26.671  1.00 49.57           C  
ATOM   2735  NH1 ARG B  97     -50.009  16.116  26.093  1.00 52.75           N  
ATOM   2736  NH2 ARG B  97     -52.213  16.522  26.541  1.00 52.16           N  
ATOM   2737  N   ALA B  98     -50.712  11.818  32.180  1.00 28.38           N  
ATOM   2738  CA  ALA B  98     -51.946  12.005  32.944  1.00 27.53           C  
ATOM   2739  C   ALA B  98     -51.698  12.549  34.350  1.00 27.00           C  
ATOM   2740  O   ALA B  98     -52.442  13.404  34.833  1.00 27.55           O  
ATOM   2741  CB  ALA B  98     -52.720  10.706  33.001  1.00 27.38           C  
ATOM   2742  N   GLN B  99     -50.659  12.047  35.015  1.00 26.13           N  
ATOM   2743  CA  GLN B  99     -50.274  12.557  36.331  1.00 26.74           C  
ATOM   2744  C   GLN B  99     -49.844  14.012  36.295  1.00 26.63           C  
ATOM   2745  O   GLN B  99     -50.223  14.810  37.165  1.00 27.68           O  
ATOM   2746  CB  GLN B  99     -49.180  11.668  36.939  1.00 26.53           C  
ATOM   2747  CG  GLN B  99     -49.732  10.307  37.364  1.00 26.94           C  
ATOM   2748  CD  GLN B  99     -48.687   9.303  37.803  1.00 27.58           C  
ATOM   2749  OE1 GLN B  99     -48.981   8.378  38.584  1.00 29.01           O  
ATOM   2750  NE2 GLN B  99     -47.480   9.441  37.300  1.00 22.19           N  
ATOM   2751  N   VAL B 100     -49.082  14.371  35.266  1.00 26.30           N  
ATOM   2752  CA  VAL B 100     -48.650  15.751  35.109  1.00 26.14           C  
ATOM   2753  C   VAL B 100     -49.830  16.690  34.929  1.00 26.67           C  
ATOM   2754  O   VAL B 100     -49.919  17.718  35.600  1.00 26.77           O  
ATOM   2755  CB  VAL B 100     -47.669  15.893  33.936  1.00 25.41           C  
ATOM   2756  CG1 VAL B 100     -47.395  17.381  33.660  1.00 26.28           C  
ATOM   2757  CG2 VAL B 100     -46.381  15.142  34.247  1.00 26.15           C  
ATOM   2758  N   LEU B 101     -50.738  16.341  34.024  1.00 27.29           N  
ATOM   2759  CA  LEU B 101     -51.888  17.196  33.757  1.00 29.49           C  
ATOM   2760  C   LEU B 101     -52.788  17.339  34.985  1.00 29.33           C  
ATOM   2761  O   LEU B 101     -53.387  18.385  35.219  1.00 30.05           O  
ATOM   2762  CB  LEU B 101     -52.678  16.669  32.564  1.00 30.45           C  
ATOM   2763  CG  LEU B 101     -52.047  16.828  31.178  1.00 34.78           C  
ATOM   2764  CD1 LEU B 101     -52.532  15.743  30.222  1.00 39.41           C  
ATOM   2765  CD2 LEU B 101     -52.309  18.212  30.609  1.00 37.73           C  
ATOM   2766  N   ALA B 102     -52.881  16.282  35.781  1.00 29.49           N  
ATOM   2767  CA  ALA B 102     -53.678  16.342  36.988  1.00 29.27           C  
ATOM   2768  C   ALA B 102     -53.041  17.285  38.006  1.00 30.09           C  
ATOM   2769  O   ALA B 102     -53.740  17.882  38.843  1.00 31.29           O  
ATOM   2770  CB  ALA B 102     -53.850  14.929  37.578  1.00 29.62           C  
ATOM   2771  N   THR B 103     -51.718  17.444  37.913  1.00 28.45           N  
ATOM   2772  CA  THR B 103     -50.974  18.261  38.860  1.00 27.98           C  
ATOM   2773  C   THR B 103     -51.028  19.732  38.441  1.00 28.08           C  
ATOM   2774  O   THR B 103     -51.260  20.613  39.276  1.00 28.22           O  
ATOM   2775  CB  THR B 103     -49.509  17.764  38.975  1.00 27.76           C  
ATOM   2776  OG1 THR B 103     -49.494  16.392  39.392  1.00 29.79           O  
ATOM   2777  CG2 THR B 103     -48.714  18.584  39.975  1.00 28.63           C  
ATOM   2778  N   VAL B 104     -50.811  19.998  37.155  1.00 27.88           N  
ATOM   2779  CA  VAL B 104     -50.719  21.385  36.677  1.00 27.29           C  
ATOM   2780  C   VAL B 104     -52.046  22.012  36.249  1.00 27.96           C  
ATOM   2781  O   VAL B 104     -52.127  23.229  36.022  1.00 28.02           O  
ATOM   2782  CB  VAL B 104     -49.716  21.522  35.493  1.00 27.31           C  
ATOM   2783  CG1 VAL B 104     -48.343  21.051  35.913  1.00 28.16           C  
ATOM   2784  CG2 VAL B 104     -50.223  20.776  34.263  1.00 24.96           C  
ATOM   2785  N   GLY B 105     -53.066  21.175  36.098  1.00 28.48           N  
ATOM   2786  CA  GLY B 105     -54.373  21.612  35.649  1.00 28.54           C  
ATOM   2787  C   GLY B 105     -54.625  21.125  34.239  1.00 28.92           C  
ATOM   2788  O   GLY B 105     -53.777  21.283  33.341  1.00 28.93           O  
ATOM   2789  N   GLN B 106     -55.809  20.569  34.027  1.00 29.18           N  
ATOM   2790  CA  GLN B 106     -56.131  19.920  32.756  1.00 30.29           C  
ATOM   2791  C   GLN B 106     -56.202  20.886  31.576  1.00 31.05           C  
ATOM   2792  O   GLN B 106     -56.032  20.474  30.429  1.00 32.36           O  
ATOM   2793  CB  GLN B 106     -57.456  19.160  32.884  1.00 30.94           C  
ATOM   2794  CG  GLN B 106     -57.453  18.089  33.975  1.00 32.54           C  
ATOM   2795  CD  GLN B 106     -56.691  16.830  33.596  1.00 36.40           C  
ATOM   2796  OE1 GLN B 106     -56.338  16.015  34.463  1.00 38.13           O  
ATOM   2797  NE2 GLN B 106     -56.458  16.644  32.303  1.00 35.03           N  
ATOM   2798  N   GLY B 107     -56.439  22.167  31.850  1.00 29.83           N  
ATOM   2799  CA  GLY B 107     -56.517  23.169  30.785  1.00 28.82           C  
ATOM   2800  C   GLY B 107     -55.304  24.083  30.714  1.00 27.97           C  
ATOM   2801  O   GLY B 107     -55.362  25.147  30.080  1.00 28.58           O  
ATOM   2802  N   SER B 108     -54.219  23.688  31.379  1.00 26.73           N  
ATOM   2803  CA  SER B 108     -53.052  24.572  31.522  1.00 26.11           C  
ATOM   2804  C   SER B 108     -52.042  24.516  30.388  1.00 26.80           C  
ATOM   2805  O   SER B 108     -51.205  25.414  30.279  1.00 26.05           O  
ATOM   2806  CB  SER B 108     -52.337  24.296  32.842  1.00 26.49           C  
ATOM   2807  OG  SER B 108     -53.171  24.670  33.938  1.00 25.15           O  
ATOM   2808  N   CYS B 109     -52.127  23.503  29.529  1.00 27.74           N  
ATOM   2809  CA  CYS B 109     -51.019  23.216  28.606  1.00 27.63           C  
ATOM   2810  C   CYS B 109     -51.437  23.259  27.147  1.00 27.72           C  
ATOM   2811  O   CYS B 109     -52.604  23.038  26.805  1.00 28.01           O  
ATOM   2812  CB  CYS B 109     -50.425  21.833  28.897  1.00 29.22           C  
ATOM   2813  SG  CYS B 109     -49.863  21.609  30.597  1.00 31.12           S  
ATOM   2814  N   THR B 110     -50.464  23.537  26.277  1.00 25.95           N  
ATOM   2815  CA  THR B 110     -50.634  23.291  24.851  1.00 25.77           C  
ATOM   2816  C   THR B 110     -49.446  22.459  24.391  1.00 25.89           C  
ATOM   2817  O   THR B 110     -48.420  22.388  25.080  1.00 26.98           O  
ATOM   2818  CB  THR B 110     -50.650  24.608  24.049  1.00 26.37           C  
ATOM   2819  OG1 THR B 110     -49.418  25.288  24.270  1.00 26.42           O  
ATOM   2820  CG2 THR B 110     -51.831  25.491  24.482  1.00 25.57           C  
ATOM   2821  N   THR B 111     -49.585  21.806  23.248  1.00 24.66           N  
ATOM   2822  CA  THR B 111     -48.525  20.953  22.733  1.00 24.62           C  
ATOM   2823  C   THR B 111     -47.578  21.746  21.845  1.00 24.74           C  
ATOM   2824  O   THR B 111     -47.961  22.258  20.794  1.00 26.33           O  
ATOM   2825  CB  THR B 111     -49.089  19.773  21.956  1.00 25.69           C  
ATOM   2826  OG1 THR B 111     -49.947  19.016  22.828  1.00 29.48           O  
ATOM   2827  CG2 THR B 111     -47.971  18.878  21.472  1.00 26.37           C  
ATOM   2828  N   TRP B 112     -46.344  21.851  22.304  1.00 23.41           N  
ATOM   2829  CA  TRP B 112     -45.284  22.548  21.566  1.00 22.93           C  
ATOM   2830  C   TRP B 112     -44.780  21.645  20.433  1.00 23.47           C  
ATOM   2831  O   TRP B 112     -44.706  22.065  19.271  1.00 24.59           O  
ATOM   2832  CB  TRP B 112     -44.158  22.887  22.527  1.00 22.70           C  
ATOM   2833  CG  TRP B 112     -43.053  23.745  21.982  1.00 22.62           C  
ATOM   2834  CD1 TRP B 112     -42.851  24.153  20.684  1.00 24.82           C  
ATOM   2835  CD2 TRP B 112     -41.962  24.281  22.743  1.00 22.92           C  
ATOM   2836  NE1 TRP B 112     -41.694  24.909  20.599  1.00 24.38           N  
ATOM   2837  CE2 TRP B 112     -41.138  25.010  21.847  1.00 24.10           C  
ATOM   2838  CE3 TRP B 112     -41.586  24.186  24.093  1.00 23.60           C  
ATOM   2839  CZ2 TRP B 112     -39.960  25.650  22.263  1.00 24.34           C  
ATOM   2840  CZ3 TRP B 112     -40.415  24.830  24.499  1.00 24.24           C  
ATOM   2841  CH2 TRP B 112     -39.631  25.555  23.586  1.00 25.35           C  
ATOM   2842  N   SER B 113     -44.408  20.414  20.767  1.00 22.60           N  
ATOM   2843  CA  SER B 113     -44.028  19.467  19.714  1.00 22.98           C  
ATOM   2844  C   SER B 113     -44.416  18.047  20.062  1.00 23.14           C  
ATOM   2845  O   SER B 113     -44.536  17.681  21.231  1.00 23.85           O  
ATOM   2846  CB  SER B 113     -42.530  19.511  19.458  1.00 25.41           C  
ATOM   2847  OG  SER B 113     -41.829  18.926  20.533  1.00 27.97           O  
ATOM   2848  N   GLU B 114     -44.609  17.247  19.022  1.00 21.95           N  
ATOM   2849  CA  GLU B 114     -44.931  15.845  19.188  1.00 22.11           C  
ATOM   2850  C   GLU B 114     -44.327  15.112  18.000  1.00 21.76           C  
ATOM   2851  O   GLU B 114     -44.577  15.471  16.848  1.00 23.35           O  
ATOM   2852  CB  GLU B 114     -46.451  15.671  19.221  1.00 21.97           C  
ATOM   2853  CG  GLU B 114     -46.917  14.251  19.461  1.00 23.27           C  
ATOM   2854  CD  GLU B 114     -48.434  14.123  19.542  1.00 24.89           C  
ATOM   2855  OE1 GLU B 114     -48.894  13.006  19.820  1.00 25.44           O  
ATOM   2856  OE2 GLU B 114     -49.161  15.127  19.345  1.00 26.74           O  
ATOM   2857  N   TYR B 115     -43.500  14.117  18.285  1.00 22.61           N  
ATOM   2858  CA  TYR B 115     -42.732  13.422  17.256  1.00 22.31           C  
ATOM   2859  C   TYR B 115     -42.761  11.908  17.463  1.00 23.05           C  
ATOM   2860  O   TYR B 115     -42.537  11.423  18.585  1.00 22.29           O  
ATOM   2861  CB  TYR B 115     -41.282  13.908  17.346  1.00 22.83           C  
ATOM   2862  CG  TYR B 115     -40.271  13.243  16.429  1.00 23.61           C  
ATOM   2863  CD1 TYR B 115     -38.973  13.010  16.877  1.00 25.39           C  
ATOM   2864  CD2 TYR B 115     -40.582  12.924  15.106  1.00 22.71           C  
ATOM   2865  CE1 TYR B 115     -38.022  12.440  16.046  1.00 26.78           C  
ATOM   2866  CE2 TYR B 115     -39.641  12.316  14.275  1.00 25.51           C  
ATOM   2867  CZ  TYR B 115     -38.359  12.098  14.756  1.00 27.75           C  
ATOM   2868  OH  TYR B 115     -37.402  11.536  13.935  1.00 28.55           O  
ATOM   2869  N   TYR B 116     -42.981  11.174  16.366  1.00 21.86           N  
ATOM   2870  CA  TYR B 116     -42.952   9.700  16.349  1.00 22.87           C  
ATOM   2871  C   TYR B 116     -41.724   9.216  15.571  1.00 23.05           C  
ATOM   2872  O   TYR B 116     -41.813   8.997  14.366  1.00 23.30           O  
ATOM   2873  CB  TYR B 116     -44.271   9.134  15.756  1.00 22.78           C  
ATOM   2874  CG  TYR B 116     -45.439   9.457  16.661  1.00 21.09           C  
ATOM   2875  CD1 TYR B 116     -46.163  10.639  16.494  1.00 21.82           C  
ATOM   2876  CD2 TYR B 116     -45.755   8.624  17.729  1.00 20.69           C  
ATOM   2877  CE1 TYR B 116     -47.192  10.978  17.399  1.00 21.31           C  
ATOM   2878  CE2 TYR B 116     -46.755   8.947  18.621  1.00 21.18           C  
ATOM   2879  CZ  TYR B 116     -47.459  10.124  18.451  1.00 21.98           C  
ATOM   2880  OH  TYR B 116     -48.437  10.450  19.354  1.00 21.80           O  
ATOM   2881  N   PRO B 117     -40.569   9.075  16.258  1.00 23.46           N  
ATOM   2882  CA  PRO B 117     -39.334   8.747  15.503  1.00 24.77           C  
ATOM   2883  C   PRO B 117     -39.335   7.359  14.865  1.00 25.40           C  
ATOM   2884  O   PRO B 117     -38.521   7.091  13.963  1.00 26.16           O  
ATOM   2885  CB  PRO B 117     -38.238   8.844  16.576  1.00 24.38           C  
ATOM   2886  CG  PRO B 117     -38.956   8.523  17.853  1.00 25.26           C  
ATOM   2887  CD  PRO B 117     -40.293   9.229  17.697  1.00 24.13           C  
ATOM   2888  N   ALA B 118     -40.232   6.481  15.314  1.00 24.04           N  
ATOM   2889  CA  ALA B 118     -40.363   5.148  14.748  1.00 24.18           C  
ATOM   2890  C   ALA B 118     -41.689   4.966  14.008  1.00 23.50           C  
ATOM   2891  O   ALA B 118     -42.113   3.838  13.754  1.00 23.34           O  
ATOM   2892  CB  ALA B 118     -40.191   4.096  15.845  1.00 24.52           C  
ATOM   2893  N   TYR B 119     -42.318   6.086  13.639  1.00 23.63           N  
ATOM   2894  CA  TYR B 119     -43.588   6.047  12.889  1.00 23.04           C  
ATOM   2895  C   TYR B 119     -43.583   4.936  11.825  1.00 24.21           C  
ATOM   2896  O   TYR B 119     -42.657   4.867  11.014  1.00 24.43           O  
ATOM   2897  CB  TYR B 119     -43.872   7.403  12.235  1.00 23.51           C  
ATOM   2898  CG  TYR B 119     -45.219   7.461  11.556  1.00 23.06           C  
ATOM   2899  CD1 TYR B 119     -45.384   6.981  10.256  1.00 22.19           C  
ATOM   2900  CD2 TYR B 119     -46.339   7.996  12.212  1.00 23.40           C  
ATOM   2901  CE1 TYR B 119     -46.600   7.011   9.621  1.00 23.16           C  
ATOM   2902  CE2 TYR B 119     -47.593   8.022  11.568  1.00 21.57           C  
ATOM   2903  CZ  TYR B 119     -47.706   7.527  10.272  1.00 22.86           C  
ATOM   2904  OH  TYR B 119     -48.895   7.535   9.583  1.00 24.75           O  
ATOM   2905  N   PRO B 120     -44.635   4.102  11.772  1.00 23.42           N  
ATOM   2906  CA  PRO B 120     -45.922   4.152  12.477  1.00 23.55           C  
ATOM   2907  C   PRO B 120     -45.958   3.562  13.886  1.00 24.09           C  
ATOM   2908  O   PRO B 120     -47.032   3.546  14.483  1.00 24.47           O  
ATOM   2909  CB  PRO B 120     -46.833   3.347  11.554  1.00 23.88           C  
ATOM   2910  CG  PRO B 120     -45.929   2.288  11.033  1.00 23.49           C  
ATOM   2911  CD  PRO B 120     -44.628   3.028  10.766  1.00 22.89           C  
ATOM   2912  N   SER B 121     -44.823   3.113  14.420  1.00 23.40           N  
ATOM   2913  CA  SER B 121     -44.774   2.684  15.808  1.00 22.50           C  
ATOM   2914  C   SER B 121     -44.805   3.920  16.697  1.00 21.72           C  
ATOM   2915  O   SER B 121     -44.339   4.981  16.291  1.00 22.81           O  
ATOM   2916  CB  SER B 121     -43.480   1.923  16.089  1.00 23.62           C  
ATOM   2917  OG  SER B 121     -43.360   1.626  17.472  1.00 24.40           O  
ATOM   2918  N   THR B 122     -45.344   3.767  17.908  1.00 21.51           N  
ATOM   2919  CA  THR B 122     -45.270   4.852  18.894  1.00 20.90           C  
ATOM   2920  C   THR B 122     -44.009   4.801  19.747  1.00 21.81           C  
ATOM   2921  O   THR B 122     -43.797   5.675  20.586  1.00 21.82           O  
ATOM   2922  CB  THR B 122     -46.497   4.855  19.846  1.00 20.21           C  
ATOM   2923  OG1 THR B 122     -46.544   3.622  20.562  1.00 22.53           O  
ATOM   2924  CG2 THR B 122     -47.790   5.020  19.046  1.00 20.76           C  
ATOM   2925  N   ALA B 123     -43.168   3.789  19.546  1.00 22.56           N  
ATOM   2926  CA  ALA B 123     -41.970   3.657  20.378  1.00 22.51           C  
ATOM   2927  C   ALA B 123     -41.085   4.886  20.305  1.00 23.56           C  
ATOM   2928  O   ALA B 123     -40.723   5.327  19.220  1.00 24.57           O  
ATOM   2929  CB  ALA B 123     -41.171   2.409  19.965  1.00 22.97           C  
ATOM   2930  N   GLY B 124     -40.747   5.433  21.474  1.00 23.36           N  
ATOM   2931  CA  GLY B 124     -39.862   6.606  21.561  1.00 23.36           C  
ATOM   2932  C   GLY B 124     -40.517   7.936  21.253  1.00 23.25           C  
ATOM   2933  O   GLY B 124     -39.829   8.971  21.121  1.00 24.78           O  
ATOM   2934  N   VAL B 125     -41.851   7.932  21.172  1.00 22.19           N  
ATOM   2935  CA  VAL B 125     -42.591   9.184  20.964  1.00 21.54           C  
ATOM   2936  C   VAL B 125     -42.134  10.243  21.942  1.00 22.68           C  
ATOM   2937  O   VAL B 125     -42.025   9.982  23.145  1.00 22.74           O  
ATOM   2938  CB  VAL B 125     -44.145   8.987  21.084  1.00 21.21           C  
ATOM   2939  CG1 VAL B 125     -44.547   8.264  22.383  1.00 20.74           C  
ATOM   2940  CG2 VAL B 125     -44.875  10.333  20.959  1.00 22.26           C  
ATOM   2941  N   THR B 126     -41.828  11.426  21.414  1.00 22.22           N  
ATOM   2942  CA  THR B 126     -41.489  12.554  22.289  1.00 23.66           C  
ATOM   2943  C   THR B 126     -42.585  13.608  22.260  1.00 23.92           C  
ATOM   2944  O   THR B 126     -43.245  13.828  21.234  1.00 24.42           O  
ATOM   2945  CB  THR B 126     -40.131  13.178  21.911  1.00 24.82           C  
ATOM   2946  OG1 THR B 126     -40.202  13.744  20.596  1.00 27.21           O  
ATOM   2947  CG2 THR B 126     -39.015  12.160  21.978  1.00 26.56           C  
ATOM   2948  N   LEU B 127     -42.805  14.247  23.406  1.00 23.53           N  
ATOM   2949  CA  LEU B 127     -43.866  15.219  23.545  1.00 22.75           C  
ATOM   2950  C   LEU B 127     -43.299  16.358  24.357  1.00 22.79           C  
ATOM   2951  O   LEU B 127     -42.715  16.140  25.423  1.00 23.92           O  
ATOM   2952  CB  LEU B 127     -45.060  14.587  24.283  1.00 23.24           C  
ATOM   2953  CG  LEU B 127     -46.266  15.473  24.582  1.00 23.60           C  
ATOM   2954  CD1 LEU B 127     -46.979  15.821  23.278  1.00 26.45           C  
ATOM   2955  CD2 LEU B 127     -47.202  14.760  25.566  1.00 24.49           C  
ATOM   2956  N   SER B 128     -43.461  17.580  23.851  1.00 21.88           N  
ATOM   2957  CA  SER B 128     -43.036  18.759  24.571  1.00 22.42           C  
ATOM   2958  C   SER B 128     -44.274  19.646  24.782  1.00 22.98           C  
ATOM   2959  O   SER B 128     -44.979  19.968  23.801  1.00 22.94           O  
ATOM   2960  CB  SER B 128     -41.960  19.466  23.732  1.00 23.66           C  
ATOM   2961  OG  SER B 128     -41.648  20.755  24.237  1.00 26.85           O  
ATOM   2962  N   LEU B 129     -44.570  19.986  26.053  1.00 23.42           N  
ATOM   2963  CA  LEU B 129     -45.746  20.823  26.400  1.00 24.06           C  
ATOM   2964  C   LEU B 129     -45.277  22.175  26.901  1.00 24.37           C  
ATOM   2965  O   LEU B 129     -44.239  22.265  27.549  1.00 24.06           O  
ATOM   2966  CB  LEU B 129     -46.585  20.205  27.527  1.00 23.65           C  
ATOM   2967  CG  LEU B 129     -47.082  18.785  27.274  1.00 24.92           C  
ATOM   2968  CD1 LEU B 129     -47.953  18.360  28.405  1.00 25.36           C  
ATOM   2969  CD2 LEU B 129     -47.845  18.764  25.951  1.00 26.95           C  
ATOM   2970  N   SER B 130     -46.047  23.214  26.590  1.00 25.29           N  
ATOM   2971  CA  SER B 130     -45.904  24.502  27.291  1.00 26.11           C  
ATOM   2972  C   SER B 130     -47.130  24.683  28.145  1.00 27.01           C  
ATOM   2973  O   SER B 130     -48.240  24.510  27.647  1.00 27.59           O  
ATOM   2974  CB  SER B 130     -45.811  25.658  26.307  1.00 28.16           C  
ATOM   2975  OG  SER B 130     -44.732  25.459  25.421  1.00 30.17           O  
ATOM   2976  N   CYS B 131     -46.931  25.009  29.425  1.00 26.72           N  
ATOM   2977  CA  CYS B 131     -48.056  25.163  30.345  1.00 27.26           C  
ATOM   2978  C   CYS B 131     -47.995  26.549  30.969  1.00 26.80           C  
ATOM   2979  O   CYS B 131     -46.906  27.116  31.104  1.00 26.69           O  
ATOM   2980  CB  CYS B 131     -48.057  24.068  31.408  1.00 28.99           C  
ATOM   2981  SG  CYS B 131     -47.953  22.396  30.679  1.00 34.61           S  
ATOM   2982  N   PHE B 132     -49.153  27.078  31.353  1.00 24.97           N  
ATOM   2983  CA  PHE B 132     -49.285  28.507  31.638  1.00 25.93           C  
ATOM   2984  C   PHE B 132     -50.095  28.752  32.888  1.00 26.45           C  
ATOM   2985  O   PHE B 132     -51.020  27.996  33.187  1.00 27.61           O  
ATOM   2986  CB  PHE B 132     -49.963  29.164  30.447  1.00 25.44           C  
ATOM   2987  CG  PHE B 132     -49.195  29.005  29.177  1.00 24.86           C  
ATOM   2988  CD1 PHE B 132     -49.554  28.028  28.249  1.00 24.08           C  
ATOM   2989  CD2 PHE B 132     -48.079  29.801  28.924  1.00 24.76           C  
ATOM   2990  CE1 PHE B 132     -48.816  27.852  27.070  1.00 25.15           C  
ATOM   2991  CE2 PHE B 132     -47.344  29.649  27.757  1.00 24.81           C  
ATOM   2992  CZ  PHE B 132     -47.707  28.674  26.819  1.00 24.79           C  
ATOM   2993  N   ASP B 133     -49.721  29.774  33.650  1.00 27.40           N  
ATOM   2994  CA  ASP B 133     -50.602  30.201  34.730  1.00 28.05           C  
ATOM   2995  C   ASP B 133     -51.709  31.078  34.154  1.00 29.00           C  
ATOM   2996  O   ASP B 133     -51.821  31.222  32.934  1.00 28.33           O  
ATOM   2997  CB  ASP B 133     -49.838  30.857  35.897  1.00 29.03           C  
ATOM   2998  CG  ASP B 133     -49.052  32.077  35.491  1.00 29.65           C  
ATOM   2999  OD1 ASP B 133     -48.129  32.452  36.256  1.00 31.33           O  
ATOM   3000  OD2 ASP B 133     -49.355  32.674  34.443  1.00 33.13           O  
ATOM   3001  N   VAL B 134     -52.565  31.604  35.022  1.00 29.14           N  
ATOM   3002  CA  VAL B 134     -53.817  32.203  34.575  1.00 30.63           C  
ATOM   3003  C   VAL B 134     -53.640  33.288  33.493  1.00 30.85           C  
ATOM   3004  O   VAL B 134     -54.398  33.316  32.521  1.00 31.61           O  
ATOM   3005  CB  VAL B 134     -54.688  32.671  35.781  1.00 30.08           C  
ATOM   3006  CG1 VAL B 134     -53.904  33.607  36.699  1.00 31.43           C  
ATOM   3007  CG2 VAL B 134     -55.980  33.325  35.299  1.00 32.01           C  
ATOM   3008  N   ASP B 135     -52.630  34.143  33.628  1.00 31.02           N  
ATOM   3009  CA  ASP B 135     -52.394  35.175  32.609  1.00 31.96           C  
ATOM   3010  C   ASP B 135     -51.053  35.028  31.883  1.00 31.33           C  
ATOM   3011  O   ASP B 135     -50.550  35.974  31.281  1.00 31.29           O  
ATOM   3012  CB  ASP B 135     -52.542  36.569  33.223  1.00 32.68           C  
ATOM   3013  CG  ASP B 135     -53.955  36.835  33.716  1.00 37.28           C  
ATOM   3014  OD1 ASP B 135     -54.906  36.653  32.919  1.00 39.99           O  
ATOM   3015  OD2 ASP B 135     -54.116  37.215  34.899  1.00 41.59           O  
ATOM   3016  N   GLY B 136     -50.478  33.834  31.917  1.00 30.39           N  
ATOM   3017  CA  GLY B 136     -49.129  33.639  31.390  1.00 29.53           C  
ATOM   3018  C   GLY B 136     -49.013  33.562  29.878  1.00 29.38           C  
ATOM   3019  O   GLY B 136     -47.986  33.964  29.303  1.00 28.22           O  
ATOM   3020  N   TYR B 137     -50.030  33.011  29.222  1.00 28.13           N  
ATOM   3021  CA  TYR B 137     -49.962  32.831  27.771  1.00 28.29           C  
ATOM   3022  C   TYR B 137     -50.139  34.140  27.018  1.00 28.85           C  
ATOM   3023  O   TYR B 137     -50.944  34.979  27.417  1.00 29.52           O  
ATOM   3024  CB  TYR B 137     -51.029  31.843  27.289  1.00 29.30           C  
ATOM   3025  CG  TYR B 137     -51.011  31.655  25.789  1.00 27.09           C  
ATOM   3026  CD1 TYR B 137     -49.993  30.920  25.172  1.00 26.44           C  
ATOM   3027  CD2 TYR B 137     -51.993  32.225  24.981  1.00 28.44           C  
ATOM   3028  CE1 TYR B 137     -49.961  30.770  23.789  1.00 28.35           C  
ATOM   3029  CE2 TYR B 137     -51.984  32.062  23.599  1.00 27.73           C  
ATOM   3030  CZ  TYR B 137     -50.961  31.333  23.006  1.00 28.07           C  
ATOM   3031  OH  TYR B 137     -50.920  31.188  21.626  1.00 27.26           O  
ATOM   3032  N   SER B 138     -49.432  34.264  25.898  1.00 28.90           N  
ATOM   3033  CA  SER B 138     -49.669  35.339  24.932  1.00 29.06           C  
ATOM   3034  C   SER B 138     -49.504  34.767  23.534  1.00 28.96           C  
ATOM   3035  O   SER B 138     -48.558  34.015  23.294  1.00 28.06           O  
ATOM   3036  CB  SER B 138     -48.655  36.467  25.149  1.00 30.33           C  
ATOM   3037  OG  SER B 138     -48.763  37.479  24.144  1.00 32.58           O  
ATOM   3038  N   SER B 139     -50.414  35.118  22.616  1.00 28.04           N  
ATOM   3039  CA  SER B 139     -50.264  34.720  21.214  1.00 28.33           C  
ATOM   3040  C   SER B 139     -49.432  35.720  20.404  1.00 28.62           C  
ATOM   3041  O   SER B 139     -49.142  35.466  19.234  1.00 28.41           O  
ATOM   3042  CB  SER B 139     -51.623  34.561  20.545  1.00 29.15           C  
ATOM   3043  OG  SER B 139     -52.290  35.807  20.521  1.00 30.91           O  
ATOM   3044  N   THR B 140     -49.077  36.860  20.995  1.00 28.24           N  
ATOM   3045  CA  THR B 140     -48.393  37.919  20.202  1.00 28.55           C  
ATOM   3046  C   THR B 140     -47.102  38.495  20.769  1.00 29.05           C  
ATOM   3047  O   THR B 140     -46.429  39.290  20.088  1.00 28.92           O  
ATOM   3048  CB  THR B 140     -49.304  39.136  19.987  1.00 30.11           C  
ATOM   3049  OG1 THR B 140     -49.705  39.623  21.272  1.00 31.98           O  
ATOM   3050  CG2 THR B 140     -50.525  38.783  19.170  1.00 31.06           C  
ATOM   3051  N   GLY B 141     -46.767  38.168  22.008  1.00 27.30           N  
ATOM   3052  CA  GLY B 141     -45.627  38.826  22.664  1.00 26.54           C  
ATOM   3053  C   GLY B 141     -44.825  37.810  23.447  1.00 25.96           C  
ATOM   3054  O   GLY B 141     -44.344  36.842  22.867  1.00 26.48           O  
ATOM   3055  N   PHE B 142     -44.702  38.023  24.757  1.00 25.58           N  
ATOM   3056  CA  PHE B 142     -43.888  37.168  25.629  1.00 24.53           C  
ATOM   3057  C   PHE B 142     -44.726  36.586  26.745  1.00 25.27           C  
ATOM   3058  O   PHE B 142     -45.713  37.200  27.182  1.00 25.96           O  
ATOM   3059  CB  PHE B 142     -42.668  37.946  26.178  1.00 24.85           C  
ATOM   3060  CG  PHE B 142     -41.702  38.371  25.099  1.00 25.68           C  
ATOM   3061  CD1 PHE B 142     -41.889  39.551  24.425  1.00 28.33           C  
ATOM   3062  CD2 PHE B 142     -40.665  37.528  24.703  1.00 29.02           C  
ATOM   3063  CE1 PHE B 142     -41.056  39.921  23.368  1.00 27.41           C  
ATOM   3064  CE2 PHE B 142     -39.794  37.907  23.683  1.00 28.86           C  
ATOM   3065  CZ  PHE B 142     -40.010  39.099  23.010  1.00 28.30           C  
ATOM   3066  N   TYR B 143     -44.344  35.389  27.201  1.00 24.70           N  
ATOM   3067  CA  TYR B 143     -45.063  34.739  28.304  1.00 25.49           C  
ATOM   3068  C   TYR B 143     -44.751  35.397  29.632  1.00 27.18           C  
ATOM   3069  O   TYR B 143     -43.660  35.967  29.830  1.00 26.77           O  
ATOM   3070  CB  TYR B 143     -44.740  33.244  28.383  1.00 25.34           C  
ATOM   3071  CG  TYR B 143     -44.966  32.472  27.091  1.00 25.72           C  
ATOM   3072  CD1 TYR B 143     -46.027  32.781  26.222  1.00 25.06           C  
ATOM   3073  CD2 TYR B 143     -44.140  31.415  26.765  1.00 23.82           C  
ATOM   3074  CE1 TYR B 143     -46.229  32.055  25.045  1.00 25.02           C  
ATOM   3075  CE2 TYR B 143     -44.339  30.672  25.606  1.00 25.13           C  
ATOM   3076  CZ  TYR B 143     -45.375  30.995  24.749  1.00 25.29           C  
ATOM   3077  OH  TYR B 143     -45.528  30.277  23.572  1.00 27.12           O  
ATOM   3078  N   ARG B 144     -45.714  35.285  30.545  1.00 27.40           N  
ATOM   3079  CA  ARG B 144     -45.625  35.896  31.862  1.00 30.03           C  
ATOM   3080  C   ARG B 144     -46.006  34.885  32.936  1.00 29.43           C  
ATOM   3081  O   ARG B 144     -46.856  35.171  33.787  1.00 31.01           O  
ATOM   3082  CB  ARG B 144     -46.569  37.098  31.945  1.00 30.14           C  
ATOM   3083  CG  ARG B 144     -46.271  38.206  30.940  1.00 33.08           C  
ATOM   3084  CD  ARG B 144     -47.394  39.252  30.937  1.00 35.60           C  
ATOM   3085  NE  ARG B 144     -48.494  38.829  30.070  1.00 44.79           N  
ATOM   3086  CZ  ARG B 144     -49.705  38.473  30.493  1.00 47.84           C  
ATOM   3087  NH1 ARG B 144     -50.004  38.509  31.789  1.00 48.44           N  
ATOM   3088  NH2 ARG B 144     -50.622  38.079  29.612  1.00 49.65           N  
ATOM   3089  N   GLY B 145     -45.378  33.712  32.905  1.00 28.96           N  
ATOM   3090  CA  GLY B 145     -45.724  32.624  33.825  1.00 27.29           C  
ATOM   3091  C   GLY B 145     -45.968  31.345  33.040  1.00 26.99           C  
ATOM   3092  O   GLY B 145     -47.071  31.090  32.572  1.00 25.67           O  
ATOM   3093  N   SER B 146     -44.914  30.562  32.866  1.00 26.70           N  
ATOM   3094  CA  SER B 146     -45.009  29.387  31.993  1.00 26.54           C  
ATOM   3095  C   SER B 146     -44.091  28.274  32.456  1.00 27.12           C  
ATOM   3096  O   SER B 146     -43.199  28.474  33.283  1.00 27.41           O  
ATOM   3097  CB  SER B 146     -44.678  29.771  30.545  1.00 27.13           C  
ATOM   3098  OG  SER B 146     -43.336  30.213  30.462  1.00 28.19           O  
ATOM   3099  N   ALA B 147     -44.312  27.082  31.906  1.00 25.80           N  
ATOM   3100  CA  ALA B 147     -43.412  25.976  32.147  1.00 25.52           C  
ATOM   3101  C   ALA B 147     -43.259  25.160  30.885  1.00 25.31           C  
ATOM   3102  O   ALA B 147     -44.158  25.115  30.033  1.00 26.27           O  
ATOM   3103  CB  ALA B 147     -43.936  25.094  33.288  1.00 25.21           C  
ATOM   3104  N   HIS B 148     -42.104  24.522  30.768  1.00 24.71           N  
ATOM   3105  CA  HIS B 148     -41.837  23.584  29.685  1.00 24.29           C  
ATOM   3106  C   HIS B 148     -41.703  22.202  30.306  1.00 24.09           C  
ATOM   3107  O   HIS B 148     -40.863  22.001  31.177  1.00 24.86           O  
ATOM   3108  CB  HIS B 148     -40.550  23.987  28.961  1.00 24.67           C  
ATOM   3109  CG  HIS B 148     -40.132  23.049  27.871  1.00 24.03           C  
ATOM   3110  ND1 HIS B 148     -38.816  22.929  27.467  1.00 24.47           N  
ATOM   3111  CD2 HIS B 148     -40.847  22.220  27.077  1.00 24.41           C  
ATOM   3112  CE1 HIS B 148     -38.737  22.042  26.493  1.00 24.72           C  
ATOM   3113  NE2 HIS B 148     -39.958  21.602  26.229  1.00 24.50           N  
ATOM   3114  N   LEU B 149     -42.525  21.264  29.850  1.00 24.43           N  
ATOM   3115  CA  LEU B 149     -42.534  19.894  30.389  1.00 24.45           C  
ATOM   3116  C   LEU B 149     -42.343  18.947  29.218  1.00 24.97           C  
ATOM   3117  O   LEU B 149     -43.059  19.067  28.229  1.00 26.23           O  
ATOM   3118  CB  LEU B 149     -43.897  19.602  31.032  1.00 25.37           C  
ATOM   3119  CG  LEU B 149     -44.473  20.643  31.993  1.00 28.66           C  
ATOM   3120  CD1 LEU B 149     -45.935  20.302  32.308  1.00 32.81           C  
ATOM   3121  CD2 LEU B 149     -43.651  20.674  33.249  1.00 32.87           C  
ATOM   3122  N   TRP B 150     -41.391  18.013  29.298  1.00 23.21           N  
ATOM   3123  CA  TRP B 150     -41.155  17.140  28.147  1.00 22.83           C  
ATOM   3124  C   TRP B 150     -41.089  15.677  28.522  1.00 22.39           C  
ATOM   3125  O   TRP B 150     -40.697  15.337  29.644  1.00 22.64           O  
ATOM   3126  CB  TRP B 150     -39.931  17.583  27.338  1.00 22.89           C  
ATOM   3127  CG  TRP B 150     -38.624  17.598  28.083  1.00 23.80           C  
ATOM   3128  CD1 TRP B 150     -37.678  16.611  28.092  1.00 23.56           C  
ATOM   3129  CD2 TRP B 150     -38.113  18.653  28.903  1.00 23.05           C  
ATOM   3130  NE1 TRP B 150     -36.607  16.976  28.879  1.00 24.07           N  
ATOM   3131  CE2 TRP B 150     -36.843  18.230  29.384  1.00 22.40           C  
ATOM   3132  CE3 TRP B 150     -38.597  19.917  29.285  1.00 21.92           C  
ATOM   3133  CZ2 TRP B 150     -36.044  19.027  30.215  1.00 22.02           C  
ATOM   3134  CZ3 TRP B 150     -37.798  20.708  30.125  1.00 23.36           C  
ATOM   3135  CH2 TRP B 150     -36.535  20.258  30.572  1.00 23.23           C  
ATOM   3136  N   PHE B 151     -41.506  14.841  27.571  1.00 22.33           N  
ATOM   3137  CA  PHE B 151     -41.812  13.432  27.804  1.00 22.27           C  
ATOM   3138  C   PHE B 151     -41.173  12.571  26.731  1.00 22.71           C  
ATOM   3139  O   PHE B 151     -41.003  13.008  25.590  1.00 22.48           O  
ATOM   3140  CB  PHE B 151     -43.326  13.199  27.710  1.00 22.54           C  
ATOM   3141  CG  PHE B 151     -44.148  14.008  28.683  1.00 23.54           C  
ATOM   3142  CD1 PHE B 151     -44.497  15.320  28.398  1.00 24.02           C  
ATOM   3143  CD2 PHE B 151     -44.649  13.416  29.848  1.00 22.89           C  
ATOM   3144  CE1 PHE B 151     -45.294  16.060  29.296  1.00 22.45           C  
ATOM   3145  CE2 PHE B 151     -45.419  14.129  30.745  1.00 21.48           C  
ATOM   3146  CZ  PHE B 151     -45.748  15.461  30.472  1.00 22.67           C  
ATOM   3147  N   THR B 152     -40.822  11.342  27.097  1.00 21.81           N  
ATOM   3148  CA  THR B 152     -40.534  10.303  26.102  1.00 22.92           C  
ATOM   3149  C   THR B 152     -41.355   9.096  26.500  1.00 22.53           C  
ATOM   3150  O   THR B 152     -41.445   8.762  27.686  1.00 22.48           O  
ATOM   3151  CB  THR B 152     -39.035   9.940  26.080  1.00 23.67           C  
ATOM   3152  OG1 THR B 152     -38.265  11.105  25.744  1.00 25.71           O  
ATOM   3153  CG2 THR B 152     -38.752   8.842  25.039  1.00 24.61           C  
ATOM   3154  N   ASP B 153     -41.994   8.462  25.519  1.00 22.18           N  
ATOM   3155  CA  ASP B 153     -42.912   7.338  25.790  1.00 23.54           C  
ATOM   3156  C   ASP B 153     -43.930   7.646  26.891  1.00 23.43           C  
ATOM   3157  O   ASP B 153     -44.323   6.761  27.674  1.00 25.70           O  
ATOM   3158  CB  ASP B 153     -42.100   6.091  26.157  1.00 23.42           C  
ATOM   3159  CG  ASP B 153     -41.303   5.566  24.991  1.00 25.91           C  
ATOM   3160  OD1 ASP B 153     -41.909   5.327  23.930  1.00 27.06           O  
ATOM   3161  OD2 ASP B 153     -40.072   5.387  25.129  1.00 31.35           O  
ATOM   3162  N   GLY B 154     -44.368   8.903  26.940  1.00 24.19           N  
ATOM   3163  CA  GLY B 154     -45.420   9.315  27.860  1.00 24.21           C  
ATOM   3164  C   GLY B 154     -44.993   9.505  29.303  1.00 24.25           C  
ATOM   3165  O   GLY B 154     -45.845   9.653  30.187  1.00 25.18           O  
ATOM   3166  N   VAL B 155     -43.682   9.500  29.537  1.00 23.16           N  
ATOM   3167  CA  VAL B 155     -43.139   9.660  30.875  1.00 23.68           C  
ATOM   3168  C   VAL B 155     -42.301  10.936  30.937  1.00 23.07           C  
ATOM   3169  O   VAL B 155     -41.432  11.164  30.087  1.00 22.59           O  
ATOM   3170  CB  VAL B 155     -42.278   8.435  31.268  1.00 23.48           C  
ATOM   3171  CG1 VAL B 155     -41.597   8.673  32.603  1.00 24.35           C  
ATOM   3172  CG2 VAL B 155     -43.148   7.167  31.330  1.00 25.48           C  
ATOM   3173  N   LEU B 156     -42.558  11.763  31.950  1.00 23.47           N  
ATOM   3174  CA  LEU B 156     -41.867  13.051  32.071  1.00 22.84           C  
ATOM   3175  C   LEU B 156     -40.360  12.885  32.256  1.00 23.92           C  
ATOM   3176  O   LEU B 156     -39.911  12.176  33.157  1.00 24.60           O  
ATOM   3177  CB  LEU B 156     -42.454  13.839  33.238  1.00 23.21           C  
ATOM   3178  CG  LEU B 156     -41.976  15.290  33.315  1.00 22.09           C  
ATOM   3179  CD1 LEU B 156     -42.656  16.180  32.251  1.00 24.56           C  
ATOM   3180  CD2 LEU B 156     -42.189  15.877  34.697  1.00 23.49           C  
ATOM   3181  N   GLN B 157     -39.580  13.557  31.405  1.00 23.46           N  
ATOM   3182  CA  GLN B 157     -38.114  13.508  31.462  1.00 24.53           C  
ATOM   3183  C   GLN B 157     -37.501  14.754  32.110  1.00 24.43           C  
ATOM   3184  O   GLN B 157     -36.378  14.719  32.631  1.00 25.42           O  
ATOM   3185  CB  GLN B 157     -37.522  13.335  30.064  1.00 24.51           C  
ATOM   3186  CG  GLN B 157     -38.028  12.116  29.314  1.00 27.91           C  
ATOM   3187  CD  GLN B 157     -37.690  10.828  30.010  1.00 31.49           C  
ATOM   3188  OE1 GLN B 157     -38.578  10.021  30.344  1.00 35.39           O  
ATOM   3189  NE2 GLN B 157     -36.409  10.616  30.251  1.00 31.51           N  
ATOM   3190  N   GLY B 158     -38.227  15.859  32.074  1.00 24.29           N  
ATOM   3191  CA  GLY B 158     -37.693  17.121  32.614  1.00 24.04           C  
ATOM   3192  C   GLY B 158     -38.754  18.183  32.713  1.00 24.63           C  
ATOM   3193  O   GLY B 158     -39.817  18.084  32.089  1.00 24.09           O  
ATOM   3194  N   LYS B 159     -38.468  19.209  33.507  1.00 24.45           N  
ATOM   3195  CA  LYS B 159     -39.367  20.334  33.641  1.00 25.26           C  
ATOM   3196  C   LYS B 159     -38.556  21.592  33.920  1.00 25.96           C  
ATOM   3197  O   LYS B 159     -37.466  21.531  34.507  1.00 26.79           O  
ATOM   3198  CB  LYS B 159     -40.355  20.091  34.788  1.00 25.54           C  
ATOM   3199  CG  LYS B 159     -39.686  19.996  36.158  1.00 26.86           C  
ATOM   3200  CD  LYS B 159     -40.712  19.843  37.266  1.00 27.75           C  
ATOM   3201  CE  LYS B 159     -40.036  19.940  38.625  1.00 29.56           C  
ATOM   3202  NZ  LYS B 159     -41.034  20.031  39.751  1.00 29.41           N  
ATOM   3203  N   ARG B 160     -39.065  22.719  33.452  1.00 26.08           N  
ATOM   3204  CA  ARG B 160     -38.470  24.034  33.751  1.00 26.78           C  
ATOM   3205  C   ARG B 160     -39.614  25.025  33.842  1.00 26.79           C  
ATOM   3206  O   ARG B 160     -40.626  24.884  33.138  1.00 26.30           O  
ATOM   3207  CB  ARG B 160     -37.520  24.486  32.632  1.00 26.83           C  
ATOM   3208  CG  ARG B 160     -36.279  23.620  32.430  1.00 28.52           C  
ATOM   3209  CD  ARG B 160     -35.269  24.302  31.491  1.00 30.14           C  
ATOM   3210  NE  ARG B 160     -34.682  25.479  32.124  1.00 34.13           N  
ATOM   3211  CZ  ARG B 160     -33.869  26.338  31.513  1.00 35.99           C  
ATOM   3212  NH1 ARG B 160     -33.527  26.154  30.239  1.00 36.61           N  
ATOM   3213  NH2 ARG B 160     -33.401  27.386  32.178  1.00 37.15           N  
ATOM   3214  N   GLN B 161     -39.452  26.050  34.680  1.00 27.15           N  
ATOM   3215  CA  GLN B 161     -40.455  27.106  34.755  1.00 27.96           C  
ATOM   3216  C   GLN B 161     -39.839  28.496  34.713  1.00 28.78           C  
ATOM   3217  O   GLN B 161     -38.663  28.682  35.054  1.00 28.85           O  
ATOM   3218  CB  GLN B 161     -41.324  26.972  36.002  1.00 28.43           C  
ATOM   3219  CG  GLN B 161     -40.592  27.210  37.324  1.00 29.39           C  
ATOM   3220  CD  GLN B 161     -40.545  28.673  37.739  1.00 33.91           C  
ATOM   3221  OE1 GLN B 161     -41.369  29.491  37.321  1.00 32.27           O  
ATOM   3222  NE2 GLN B 161     -39.568  29.006  38.572  1.00 35.55           N  
ATOM   3223  N   TRP B 162     -40.659  29.456  34.292  1.00 28.72           N  
ATOM   3224  CA  TRP B 162     -40.282  30.867  34.305  1.00 29.35           C  
ATOM   3225  C   TRP B 162     -41.437  31.688  34.858  1.00 30.15           C  
ATOM   3226  O   TRP B 162     -42.568  31.577  34.370  1.00 30.16           O  
ATOM   3227  CB  TRP B 162     -39.951  31.348  32.886  1.00 29.50           C  
ATOM   3228  CG  TRP B 162     -38.741  30.703  32.297  1.00 29.17           C  
ATOM   3229  CD1 TRP B 162     -37.455  31.181  32.335  1.00 31.87           C  
ATOM   3230  CD2 TRP B 162     -38.679  29.443  31.613  1.00 29.65           C  
ATOM   3231  NE1 TRP B 162     -36.610  30.313  31.692  1.00 33.38           N  
ATOM   3232  CE2 TRP B 162     -37.330  29.230  31.252  1.00 30.84           C  
ATOM   3233  CE3 TRP B 162     -39.637  28.482  31.257  1.00 30.78           C  
ATOM   3234  CZ2 TRP B 162     -36.909  28.088  30.554  1.00 30.29           C  
ATOM   3235  CZ3 TRP B 162     -39.219  27.341  30.572  1.00 31.27           C  
ATOM   3236  CH2 TRP B 162     -37.861  27.161  30.220  1.00 31.68           C  
ATOM   3237  N   ASP B 163     -41.153  32.506  35.877  1.00 31.26           N  
ATOM   3238  CA  ASP B 163     -42.079  33.558  36.347  1.00 32.39           C  
ATOM   3239  C   ASP B 163     -43.309  33.081  37.136  1.00 32.35           C  
ATOM   3240  O   ASP B 163     -44.206  33.875  37.412  1.00 31.84           O  
ATOM   3241  CB  ASP B 163     -42.543  34.453  35.178  1.00 32.71           C  
ATOM   3242  CG  ASP B 163     -41.394  35.087  34.437  1.00 35.85           C  
ATOM   3243  OD1 ASP B 163     -40.586  35.784  35.085  1.00 37.82           O  
ATOM   3244  OD2 ASP B 163     -41.295  34.871  33.208  1.00 40.27           O  
ATOM   3245  N   LEU B 164     -43.370  31.800  37.493  1.00 31.73           N  
ATOM   3246  CA  LEU B 164     -44.536  31.292  38.219  1.00 32.83           C  
ATOM   3247  C   LEU B 164     -44.682  31.893  39.618  1.00 34.23           C  
ATOM   3248  O   LEU B 164     -43.681  32.182  40.274  1.00 34.61           O  
ATOM   3249  CB  LEU B 164     -44.514  29.768  38.288  1.00 32.47           C  
ATOM   3250  CG  LEU B 164     -44.714  29.080  36.938  1.00 30.70           C  
ATOM   3251  CD1 LEU B 164     -44.639  27.576  37.140  1.00 28.75           C  
ATOM   3252  CD2 LEU B 164     -46.053  29.473  36.318  1.00 28.92           C  
ATOM   3253  N   VAL B 165     -45.943  32.012  40.048  1.00 36.01           N  
ATOM   3254  CA  VAL B 165     -46.429  32.829  41.193  1.00 38.79           C  
ATOM   3255  C   VAL B 165     -45.701  34.128  41.545  1.00 39.52           C  
ATOM   3256  O   VAL B 165     -45.044  34.746  40.705  1.00 40.63           O  
ATOM   3257  CB  VAL B 165     -46.837  31.985  42.453  1.00 39.06           C  
ATOM   3258  CG1 VAL B 165     -47.578  30.737  42.031  1.00 37.42           C  
ATOM   3259  CG2 VAL B 165     -45.644  31.652  43.345  1.00 40.11           C  
ATOM   3260  OXT VAL B 165     -45.801  34.638  42.666  1.00 41.32           O  
TER    3261      VAL B 165                                                      
HETATM 3262  O   HOH A 293     -35.977  59.406  30.058  1.00 16.61           O  
HETATM 3263  O   HOH A 294     -33.124  66.406  12.762  1.00 20.44           O  
HETATM 3264  O   HOH A 295     -42.542  64.570  22.424  1.00 19.88           O  
HETATM 3265  O   HOH A 296     -40.005  49.062  27.469  1.00 17.86           O  
HETATM 3266  O   HOH A 297     -36.031  40.394  20.666  1.00 17.60           O  
HETATM 3267  O   HOH A 298     -35.555  46.911   8.573  1.00 15.93           O  
HETATM 3268  O   HOH A 299     -28.832  61.075  26.831  1.00 20.69           O  
HETATM 3269  O   HOH A 300     -32.532  43.267  26.513  1.00 19.05           O  
HETATM 3270  O   HOH A 301     -35.282  49.384  23.786  1.00 18.91           O  
HETATM 3271  O   HOH A 302     -33.910  55.216  -5.159  1.00 18.31           O  
HETATM 3272  O   HOH A 303     -23.560  56.241  26.259  1.00 21.41           O  
HETATM 3273  O   HOH A 304     -34.877  43.749  29.230  1.00 20.63           O  
HETATM 3274  O   HOH A 305     -32.319  57.043  -3.614  1.00 18.92           O  
HETATM 3275  O   HOH A 306     -28.864  54.999  -4.333  1.00 21.37           O  
HETATM 3276  O   HOH A 307     -38.115  58.690   3.152  1.00 19.79           O  
HETATM 3277  O   HOH A 308     -39.709  40.545   7.805  1.00 21.13           O  
HETATM 3278  O   HOH A 309     -28.325  65.607  16.830  1.00 24.52           O  
HETATM 3279  O   HOH A 310     -32.410  46.162  38.183  1.00 20.47           O  
HETATM 3280  O   HOH A 311     -30.201  61.599   7.812  1.00 20.90           O  
HETATM 3281  O   HOH A 312     -35.937  41.341   6.990  1.00 17.74           O  
HETATM 3282  O   HOH A 313     -19.166  56.220   5.765  1.00 22.83           O  
HETATM 3283  O   HOH A 314     -38.588  56.241   2.092  1.00 21.72           O  
HETATM 3284  O   HOH A 315     -22.253  59.918   6.071  1.00 21.38           O  
HETATM 3285  O   HOH A 316     -39.616  24.457  14.228  1.00 21.52           O  
HETATM 3286  O   HOH A 317     -37.319  60.121   0.941  1.00 23.55           O  
HETATM 3287  O   HOH A 318     -33.803  45.472  31.048  1.00 20.29           O  
HETATM 3288  O   HOH A 319     -17.891  50.770  21.997  1.00 21.80           O  
HETATM 3289  O   HOH A 320     -39.849  45.613   3.788  1.00 22.29           O  
HETATM 3290  O   HOH A 321     -45.993  61.586  13.106  1.00 22.80           O  
HETATM 3291  O   HOH A 322     -44.169  44.781  24.242  1.00 21.24           O  
HETATM 3292  O   HOH A 323     -33.565  40.644  13.228  1.00 20.26           O  
HETATM 3293  O   HOH A 324     -35.672  44.009  32.666  1.00 20.73           O  
HETATM 3294  O   HOH A 325     -33.809  38.668  22.539  1.00 21.47           O  
HETATM 3295  O   HOH A 326     -36.622  24.316  28.320  1.00 23.51           O  
HETATM 3296  O   HOH A 327     -20.821  54.446   1.145  1.00 23.72           O  
HETATM 3297  O   HOH A 328     -37.616  33.482  16.583  1.00 25.39           O  
HETATM 3298  O   HOH A 329     -31.498  27.619  26.573  1.00 22.53           O  
HETATM 3299  O   HOH A 330     -23.193  54.882  -0.155  1.00 24.47           O  
HETATM 3300  O   HOH A 331     -28.986  18.364  19.001  1.00 28.84           O  
HETATM 3301  O   HOH A 332     -31.286  48.757  37.392  1.00 25.25           O  
HETATM 3302  O   HOH A 333     -14.521  28.328  10.963  1.00 27.58           O  
HETATM 3303  O   HOH A 334     -23.039  34.732  32.983  1.00 30.91           O  
HETATM 3304  O   HOH A 335     -44.979  62.241  10.631  1.00 25.72           O  
HETATM 3305  O   HOH A 336     -37.892  53.126  -3.920  1.00 25.88           O  
HETATM 3306  O   HOH A 337     -36.428  47.238   1.081  1.00 28.76           O  
HETATM 3307  O   HOH A 338     -35.318  48.841  -1.083  1.00 24.98           O  
HETATM 3308  O   HOH A 339     -35.676  52.753  31.967  1.00 26.74           O  
HETATM 3309  O   HOH A 340     -26.712  27.200  26.689  1.00 27.39           O  
HETATM 3310  O   HOH A 341     -29.335  28.310  10.378  1.00 25.02           O  
HETATM 3311  O   HOH A 342     -47.334  65.213  24.107  1.00 25.05           O  
HETATM 3312  O   HOH A 343     -32.635  47.986  -1.571  1.00 25.38           O  
HETATM 3313  O   HOH A 344      -9.628  37.135  17.953  1.00 30.00           O  
HETATM 3314  O   HOH A 345     -45.727  43.856  28.069  1.00 25.81           O  
HETATM 3315  O   HOH A 346     -35.617  43.396   2.535  1.00 29.16           O  
HETATM 3316  O   HOH A 347     -16.843  35.617   5.273  1.00 27.45           O  
HETATM 3317  O   HOH A 348     -17.772  30.321  20.215  1.00 28.20           O  
HETATM 3318  O   HOH A 349     -30.367  38.823  37.090  1.00 28.21           O  
HETATM 3319  O   HOH A 350     -28.341  62.531  22.862  1.00 27.10           O  
HETATM 3320  O   HOH A 351     -44.239  49.334   9.693  1.00 26.04           O  
HETATM 3321  O   HOH A 352     -43.528  51.474   6.186  1.00 27.95           O  
HETATM 3322  O   HOH A 353     -31.483  34.340  32.732  1.00 27.84           O  
HETATM 3323  O   HOH A 354     -22.750  57.797  -0.025  1.00 26.80           O  
HETATM 3324  O   HOH A 355     -46.625  47.953  24.249  1.00 25.11           O  
HETATM 3325  O   HOH A 356     -22.492  56.320  -2.613  1.00 27.81           O  
HETATM 3326  O   HOH A 357     -40.021  49.432  30.300  1.00 26.45           O  
HETATM 3327  O   HOH A 358     -37.895  41.217   5.007  1.00 26.83           O  
HETATM 3328  O   HOH A 359     -38.168  43.397   3.333  1.00 27.01           O  
HETATM 3329  O   HOH A 360     -36.841  40.330  36.864  1.00 26.52           O  
HETATM 3330  O   HOH A 361     -21.180  48.047   1.761  1.00 30.53           O  
HETATM 3331  O   HOH A 362     -48.586  55.482  17.189  1.00 26.74           O  
HETATM 3332  O   HOH A 363     -30.812  54.126  -5.856  1.00 24.23           O  
HETATM 3333  O   HOH A 364     -25.815  40.480  36.304  1.00 28.99           O  
HETATM 3334  O   HOH A 365     -42.187  57.268  28.509  1.00 25.93           O  
HETATM 3335  O   HOH A 366     -23.881  33.547   5.457  1.00 28.49           O  
HETATM 3336  O   HOH A 367     -18.222  40.055  32.994  1.00 28.33           O  
HETATM 3337  O   HOH A 368     -17.670  52.794  26.636  1.00 30.14           O  
HETATM 3338  O   HOH A 369     -14.724  36.244  21.998  1.00 30.26           O  
HETATM 3339  O   HOH A 370     -42.597  50.398  31.038  1.00 26.19           O  
HETATM 3340  O   HOH A 371     -16.964  42.439  32.387  1.00 28.71           O  
HETATM 3341  O   HOH A 372     -23.316  25.564  23.643  1.00 30.27           O  
HETATM 3342  O   HOH A 373     -29.073  26.277  26.670  1.00 31.21           O  
HETATM 3343  O   HOH A 374     -19.122  59.613  17.468  1.00 24.53           O  
HETATM 3344  O   HOH A 375     -20.785  56.630  20.246  1.00 24.05           O  
HETATM 3345  O   HOH A 376      -9.663  37.218   6.862  1.00 29.02           O  
HETATM 3346  O   HOH A 377     -46.209  45.664  11.648  1.00 30.04           O  
HETATM 3347  O   HOH A 378     -10.416  38.694  15.846  1.00 30.12           O  
HETATM 3348  O   HOH A 379     -27.199  63.570   9.086  1.00 30.20           O  
HETATM 3349  O   HOH A 380     -34.139  30.902  30.192  1.00 33.26           O  
HETATM 3350  O   HOH A 381     -35.067  47.814  31.236  1.00 28.87           O  
HETATM 3351  O   HOH A 382     -12.887  42.176  29.867  1.00 26.53           O  
HETATM 3352  O   HOH A 383     -39.967  64.295  23.218  1.00 27.64           O  
HETATM 3353  O   HOH A 384     -44.684  54.300   9.229  1.00 23.86           O  
HETATM 3354  O   HOH A 385     -35.025  68.817  13.798  1.00 36.15           O  
HETATM 3355  O   HOH A 386     -16.338  52.829  16.641  1.00 29.08           O  
HETATM 3356  O   HOH A 387     -47.799  61.238  25.263  1.00 33.15           O  
HETATM 3357  O   HOH A 388     -18.475  57.172  19.082  1.00 26.62           O  
HETATM 3358  O   HOH A 389     -37.015  31.800  28.969  1.00 30.04           O  
HETATM 3359  O   HOH A 390     -28.565  44.898   1.261  1.00 30.48           O  
HETATM 3360  O   HOH A 391     -38.842  66.608  23.928  1.00 30.47           O  
HETATM 3361  O   HOH A 392     -18.683  52.793  23.756  1.00 33.54           O  
HETATM 3362  O   HOH A 393     -37.617  15.793  22.402  1.00 29.80           O  
HETATM 3363  O   HOH A 394     -36.591  37.387  21.297  1.00 27.90           O  
HETATM 3364  O   HOH A 395     -13.488  44.325  13.357  1.00 30.16           O  
HETATM 3365  O   HOH A 396     -48.093  54.591  14.224  1.00 28.95           O  
HETATM 3366  O   HOH A 397     -44.749  50.021  28.866  1.00 28.76           O  
HETATM 3367  O   HOH A 398     -45.758  55.250  28.764  1.00 27.69           O  
HETATM 3368  O   HOH A 399     -42.717  60.360  26.125  1.00 28.48           O  
HETATM 3369  O   HOH A 400     -41.180  60.361   8.563  1.00 27.45           O  
HETATM 3370  O   HOH A 401     -19.403  36.093   4.375  1.00 31.49           O  
HETATM 3371  O   HOH A 402     -14.107  51.286  15.366  1.00 26.75           O  
HETATM 3372  O   HOH A 403     -43.637  63.170  24.679  1.00 32.99           O  
HETATM 3373  O   HOH A 404     -41.391  55.919   2.349  1.00 31.70           O  
HETATM 3374  O   HOH A 405     -24.207  31.036   7.647  1.00 31.53           O  
HETATM 3375  O   HOH A 406     -13.843  34.082   9.960  1.00 33.49           O  
HETATM 3376  O   HOH A 407     -38.541  56.582  -0.780  1.00 35.08           O  
HETATM 3377  O   HOH A 408     -45.042  51.630   8.370  1.00 26.49           O  
HETATM 3378  O   HOH A 409     -13.427  51.361  12.813  1.00 32.00           O  
HETATM 3379  O   HOH A 410     -20.616  40.634  34.275  1.00 35.20           O  
HETATM 3380  O   HOH A 411     -40.656  59.953   3.472  1.00 31.64           O  
HETATM 3381  O   HOH A 412     -29.870  25.562   9.893  1.00 30.99           O  
HETATM 3382  O   HOH A 413     -37.790  35.998  18.201  1.00 31.69           O  
HETATM 3383  O   HOH A 414     -31.611  62.255  28.182  1.00 31.79           O  
HETATM 3384  O   HOH A 415     -34.600  45.550   1.849  1.00 31.70           O  
HETATM 3385  O   HOH A 416     -22.301  58.895  19.639  1.00 31.40           O  
HETATM 3386  O   HOH A 417     -46.251  47.656   9.808  1.00 32.15           O  
HETATM 3387  O   HOH A 418     -41.221  40.664  10.872  1.00 33.18           O  
HETATM 3388  O   HOH A 419     -39.185  37.142   5.806  1.00 29.08           O  
HETATM 3389  O   HOH A 420     -42.391  57.820  13.194  1.00 31.85           O  
HETATM 3390  O   HOH A 421     -23.021  40.098  33.152  1.00 33.84           O  
HETATM 3391  O   HOH A 422     -42.211  53.340   1.826  1.00 37.84           O  
HETATM 3392  O   HOH A 423     -50.328  45.220  16.393  1.00 28.51           O  
HETATM 3393  O   HOH A 424      -7.902  39.663   8.048  1.00 38.63           O  
HETATM 3394  O   HOH A 425     -15.393  34.961  24.591  1.00 40.12           O  
HETATM 3395  O   HOH A 426     -38.975  66.580   3.469  1.00 33.18           O  
HETATM 3396  O   HOH A 427     -41.504  34.451  27.001  1.00 35.59           O  
HETATM 3397  O   HOH A 428     -30.837  65.678  20.402  1.00 36.24           O  
HETATM 3398  O   HOH A 429     -39.797  70.122   8.884  1.00 33.14           O  
HETATM 3399  O   HOH A 430     -21.839  25.482   9.144  1.00 36.03           O  
HETATM 3400  O   HOH A 431     -18.099  18.976  15.015  1.00 36.10           O  
HETATM 3401  O   HOH A 432     -23.259  56.290  28.971  1.00 35.10           O  
HETATM 3402  O   HOH A 433     -21.111  55.633  25.168  1.00 30.61           O  
HETATM 3403  O   HOH A 434     -27.359  55.592  31.565  1.00 35.18           O  
HETATM 3404  O   HOH A 435     -23.514  60.528  21.462  1.00 33.53           O  
HETATM 3405  O   HOH A 436     -18.018  33.736  32.133  1.00 31.51           O  
HETATM 3406  O   HOH A 437     -33.669  49.860  30.832  1.00 32.83           O  
HETATM 3407  O   HOH A 438     -20.335  40.682   3.563  1.00 32.09           O  
HETATM 3408  O   HOH A 439     -40.729  71.651  14.319  1.00 32.75           O  
HETATM 3409  O   HOH A 440     -31.984  34.957   4.887  1.00 36.59           O  
HETATM 3410  O   HOH A 441     -23.527  43.024  33.987  1.00 33.47           O  
HETATM 3411  O   HOH A 442     -42.851  49.157   1.951  1.00 34.29           O  
HETATM 3412  O   HOH A 443     -39.171  38.532  28.492  1.00 38.13           O  
HETATM 3413  O   HOH A 444     -24.954  25.053  26.179  1.00 33.43           O  
HETATM 3414  O   HOH A 445     -34.760  17.269  14.799  1.00 33.18           O  
HETATM 3415  O   HOH A 446     -22.228  19.514  21.469  1.00 40.19           O  
HETATM 3416  O   HOH A 447     -35.304  37.674  35.266  1.00 32.38           O  
HETATM 3417  O   HOH A 448     -11.163  33.758  10.549  1.00 38.95           O  
HETATM 3418  O   HOH A 449     -15.169  36.963  27.154  1.00 39.38           O  
HETATM 3419  O   HOH A 450     -14.184  42.788   5.891  1.00 32.42           O  
HETATM 3420  O   HOH A 451     -22.103  62.603   6.415  1.00 37.59           O  
HETATM 3421  O   HOH A 452     -11.186  44.291  29.454  1.00 34.30           O  
HETATM 3422  O   HOH A 453     -17.308  43.587   5.536  1.00 37.06           O  
HETATM 3423  O   HOH A 454     -11.749  46.584  31.078  1.00 36.03           O  
HETATM 3424  O   HOH A 455     -43.081  55.796   7.376  1.00 37.96           O  
HETATM 3425  O   HOH A 456     -31.375  41.961   2.038  1.00 35.19           O  
HETATM 3426  O   HOH A 457     -24.728  64.071   7.614  1.00 37.09           O  
HETATM 3427  O   HOH A 458     -45.597  52.492  29.420  1.00 38.23           O  
HETATM 3428  O   HOH A 459     -39.769  20.397  14.231  1.00 32.78           O  
HETATM 3429  O   HOH A 460     -32.835  45.492  -0.157  1.00 36.47           O  
HETATM 3430  O   HOH A 461     -28.001  28.402   7.921  1.00 34.99           O  
HETATM 3431  O   HOH A 462     -22.504  59.962  23.931  1.00 35.29           O  
HETATM 3432  O   HOH A 463     -22.233  31.750  32.690  1.00 44.77           O  
HETATM 3433  O   HOH A 464     -26.418  22.858  26.178  1.00 35.25           O  
HETATM 3434  O   HOH A 465      -9.416  34.877   8.539  1.00 36.13           O  
HETATM 3435  O   HOH A 466     -10.721  28.722  13.752  1.00 39.42           O  
HETATM 3436  O   HOH A 467     -19.833  56.331  22.884  1.00 40.01           O  
HETATM 3437  O   HOH A 468     -12.271  37.259  22.089  1.00 37.81           O  
HETATM 3438  O   HOH A 469     -16.571  60.111   6.242  1.00 36.04           O  
HETATM 3439  O   HOH A 470     -18.986  50.948   2.971  1.00 32.61           O  
HETATM 3440  O   HOH A 471     -48.655  48.611   9.649  1.00 34.18           O  
HETATM 3441  O   HOH A 472     -36.550  39.045   3.817  1.00 38.57           O  
HETATM 3442  O   HOH A 473     -25.257  21.522  24.413  1.00 40.51           O  
HETATM 3443  O   HOH A 474     -26.042  20.857  10.824  1.00 46.11           O  
HETATM 3444  O   HOH A 475     -10.244  47.946  22.746  1.00 44.18           O  
HETATM 3445  O   HOH A 476     -43.316  33.935  24.324  1.00 35.56           O  
HETATM 3446  O   HOH A 477     -47.802  45.433  21.824  1.00 33.32           O  
HETATM 3447  O   HOH A 478      -9.778  26.478  14.661  1.00 41.75           O  
HETATM 3448  O   HOH A 479     -17.372  32.827   6.984  1.00 35.24           O  
HETATM 3449  O   HOH A 480     -11.927  27.925  11.541  1.00 41.58           O  
HETATM 3450  O   HOH A 481     -23.741  49.090  34.331  1.00 35.99           O  
HETATM 3451  O   HOH A 482     -27.913  38.409  36.064  1.00 38.33           O  
HETATM 3452  O   HOH A 483     -31.673  32.323   7.622  1.00 38.90           O  
HETATM 3453  O   HOH A 484     -10.046  36.399   4.001  1.00 45.80           O  
HETATM 3454  O   HOH A 485     -49.764  46.741  23.298  1.00 37.58           O  
HETATM 3455  O   HOH A 486     -20.704  24.240  22.718  1.00 39.41           O  
HETATM 3456  O   HOH A 487     -40.882  62.495   2.729  1.00 35.29           O  
HETATM 3457  O   HOH A 488      -6.891  36.338  17.230  1.00 40.50           O  
HETATM 3458  O   HOH A 489     -18.409  25.331  23.901  1.00 43.53           O  
HETATM 3459  O   HOH A 490     -18.277  43.176   3.196  1.00 40.99           O  
HETATM 3460  O   HOH A 491     -36.852  48.387  -3.192  1.00 36.77           O  
HETATM 3461  O   HOH A 492     -18.415  54.974  -2.886  1.00 42.11           O  
HETATM 3462  O   HOH A 493     -24.421  51.240  35.895  1.00 37.11           O  
HETATM 3463  O   HOH A 494     -39.825  35.987  28.753  1.00 38.67           O  
HETATM 3464  O   HOH A 495     -28.072  15.871  18.413  1.00 41.04           O  
HETATM 3465  O   HOH A 496     -10.652  33.116  22.043  1.00 39.30           O  
HETATM 3466  O   HOH A 497     -22.394  48.020  -4.581  1.00 37.70           O  
HETATM 3467  O   HOH A 498     -28.813  67.033  14.609  1.00 40.73           O  
HETATM 3468  O   HOH A 499     -14.603  21.691  14.900  1.00 48.53           O  
HETATM 3469  O   HOH A 500     -38.518  33.967  30.309  1.00 37.50           O  
HETATM 3470  O   HOH A 501     -22.282  61.835   1.575  1.00 42.97           O  
HETATM 3471  O   HOH A 502     -15.745  32.600   9.025  1.00 42.20           O  
HETATM 3472  O   HOH A 503     -46.834  48.363  29.064  1.00 39.44           O  
HETATM 3473  O   HOH A 504     -19.856  48.638  -4.396  1.00 38.78           O  
HETATM 3474  O   HOH A 505     -13.791  45.164  32.946  1.00 36.84           O  
HETATM 3475  O   HOH A 506     -37.866  18.751  16.271  1.00 40.19           O  
HETATM 3476  O   HOH A 507     -26.516  34.423   1.869  1.00 39.87           O  
HETATM 3477  O   HOH A 508     -45.231  42.523  21.477  1.00 35.87           O  
HETATM 3478  O   HOH A 509     -18.243  53.619   4.557  1.00 38.79           O  
HETATM 3479  O   HOH A 510     -27.428  35.119  34.279  1.00 43.05           O  
HETATM 3480  O   HOH A 511     -44.211  49.349  32.950  1.00 37.87           O  
HETATM 3481  O   HOH A 512     -15.167  54.069  18.520  1.00 40.70           O  
HETATM 3482  O   HOH A 513     -46.660  42.181  32.264  1.00 51.23           O  
HETATM 3483  O   HOH A 514     -42.050  59.694   5.624  1.00 39.39           O  
HETATM 3484  O   HOH B 166     -47.086  28.610  22.086  1.00 22.16           O  
HETATM 3485  O   HOH B 167     -42.350   6.634  17.297  1.00 22.00           O  
HETATM 3486  O   HOH B 168     -43.879  11.090  25.147  1.00 20.82           O  
HETATM 3487  O   HOH B 169     -48.519   2.465  16.437  1.00 18.92           O  
HETATM 3488  O   HOH B 170     -49.346  27.231  22.347  1.00 25.80           O  
HETATM 3489  O   HOH B 171     -45.574  26.330  21.867  1.00 24.34           O  
HETATM 3490  O   HOH B 172     -46.590  11.006  24.497  1.00 25.59           O  
HETATM 3491  O   HOH B 173     -42.105  19.322  13.673  1.00 26.80           O  
HETATM 3492  O   HOH B 174     -40.424   8.794  11.967  1.00 26.99           O  
HETATM 3493  O   HOH B 175     -31.330  30.227   9.752  1.00 24.96           O  
HETATM 3494  O   HOH B 176     -37.173   9.015  21.541  1.00 31.16           O  
HETATM 3495  O   HOH B 177     -46.630   5.894  24.399  1.00 29.63           O  
HETATM 3496  O   HOH B 178     -49.295  17.644  17.945  1.00 29.37           O  
HETATM 3497  O   HOH B 179     -40.295   6.351  10.781  1.00 28.66           O  
HETATM 3498  O   HOH B 180     -38.696  16.677   8.088  1.00 28.64           O  
HETATM 3499  O   HOH B 181     -39.382  41.260  13.885  1.00 23.79           O  
HETATM 3500  O   HOH B 182     -42.997  33.020  31.477  1.00 31.27           O  
HETATM 3501  O   HOH B 183     -51.640  17.849  16.768  1.00 29.27           O  
HETATM 3502  O   HOH B 184     -41.940  40.017  13.978  1.00 31.00           O  
HETATM 3503  O   HOH B 185     -46.782  24.850  23.656  1.00 33.21           O  
HETATM 3504  O   HOH B 186     -38.102  11.507  11.174  1.00 31.84           O  
HETATM 3505  O   HOH B 187     -47.729  33.824   6.187  1.00 34.76           O  
HETATM 3506  O   HOH B 188     -52.335  21.584  22.353  1.00 31.60           O  
HETATM 3507  O   HOH B 189     -51.050   7.674  34.906  1.00 29.30           O  
HETATM 3508  O   HOH B 190     -39.386  14.490  11.087  1.00 31.71           O  
HETATM 3509  O   HOH B 191     -52.444  30.547  37.835  1.00 34.67           O  
HETATM 3510  O   HOH B 192     -48.047   3.969  22.753  1.00 28.41           O  
HETATM 3511  O   HOH B 193     -44.391   4.660  23.481  1.00 35.86           O  
HETATM 3512  O   HOH B 194     -38.151  15.187  19.901  1.00 31.65           O  
HETATM 3513  O   HOH B 195     -54.328  30.841  15.073  1.00 36.80           O  
HETATM 3514  O   HOH B 196     -36.055  18.560  35.155  1.00 33.35           O  
HETATM 3515  O   HOH B 197     -52.425  31.979  30.295  1.00 31.04           O  
HETATM 3516  O   HOH B 198     -49.070   6.723   7.113  1.00 32.58           O  
HETATM 3517  O   HOH B 199     -42.552  30.107   6.259  1.00 29.83           O  
HETATM 3518  O   HOH B 200     -54.112  21.417  28.976  1.00 35.31           O  
HETATM 3519  O   HOH B 201     -39.247  37.353  19.923  1.00 27.42           O  
HETATM 3520  O   HOH B 202     -37.121  25.666  36.491  1.00 32.61           O  
HETATM 3521  O   HOH B 203     -52.732  15.005  16.690  1.00 30.52           O  
HETATM 3522  O   HOH B 204     -39.129  15.144  24.835  1.00 33.71           O  
HETATM 3523  O   HOH B 205     -55.986  12.087  12.717  1.00 32.45           O  
HETATM 3524  O   HOH B 206     -43.901   8.967  -4.545  1.00 29.87           O  
HETATM 3525  O   HOH B 207     -47.495  28.876  44.225  1.00 38.62           O  
HETATM 3526  O   HOH B 208     -51.805  15.023  19.144  1.00 29.72           O  
HETATM 3527  O   HOH B 209     -51.835  26.268  -1.303  1.00 34.00           O  
HETATM 3528  O   HOH B 210     -52.923  13.653  13.664  1.00 29.67           O  
HETATM 3529  O   HOH B 211     -39.340  19.094  11.648  1.00 28.97           O  
HETATM 3530  O   HOH B 212     -48.296  12.098  22.567  1.00 30.41           O  
HETATM 3531  O   HOH B 213     -38.156   4.537  18.724  1.00 35.02           O  
HETATM 3532  O   HOH B 214     -41.275  16.407  20.461  1.00 33.26           O  
HETATM 3533  O   HOH B 215     -40.578   8.164   4.089  1.00 40.22           O  
HETATM 3534  O   HOH B 216     -37.096  13.723   6.957  1.00 33.47           O  
HETATM 3535  O   HOH B 217     -41.731   8.572  -3.139  1.00 38.92           O  
HETATM 3536  O   HOH B 218     -39.411  32.059   7.929  1.00 37.10           O  
HETATM 3537  O   HOH B 219     -43.567  28.645  22.787  1.00 32.35           O  
HETATM 3538  O   HOH B 220     -39.877  21.865  22.417  1.00 31.87           O  
HETATM 3539  O   HOH B 221     -47.570  19.687  18.455  1.00 31.27           O  
HETATM 3540  O   HOH B 222     -41.262  24.879  17.633  1.00 30.17           O  
HETATM 3541  O   HOH B 223     -41.103  32.940  29.590  1.00 35.83           O  
HETATM 3542  O   HOH B 224     -37.478   8.640  11.705  1.00 38.74           O  
HETATM 3543  O   HOH B 225     -46.879   1.286  18.244  1.00 34.31           O  
HETATM 3544  O   HOH B 226     -56.438  28.078  20.677  1.00 37.18           O  
HETATM 3545  O   HOH B 227     -53.348  31.348  20.039  1.00 38.70           O  
HETATM 3546  O   HOH B 228     -38.694  16.107  39.467  1.00 42.60           O  
HETATM 3547  O   HOH B 229     -45.358  22.666  46.098  1.00 40.32           O  
HETATM 3548  O   HOH B 230     -39.641  27.114   0.176  1.00 40.28           O  
HETATM 3549  O   HOH B 231     -54.687  17.227  14.767  1.00 38.01           O  
HETATM 3550  O   HOH B 232     -39.562  20.205  20.409  1.00 34.26           O  
HETATM 3551  O   HOH B 233     -57.769  20.421  36.523  1.00 38.29           O  
HETATM 3552  O   HOH B 234     -55.500  23.391  26.938  1.00 33.04           O  
HETATM 3553  O   HOH B 235     -44.483   2.330  22.304  1.00 38.52           O  
HETATM 3554  O   HOH B 236     -58.858  14.859   7.307  1.00 34.72           O  
HETATM 3555  O   HOH B 237     -45.040  40.816  25.710  1.00 35.32           O  
HETATM 3556  O   HOH B 238     -54.776  17.881  -0.507  1.00 39.49           O  
HETATM 3557  O   HOH B 239     -47.194  35.764   8.185  1.00 38.83           O  
HETATM 3558  O   HOH B 240     -51.333  26.256  43.758  1.00 44.43           O  
HETATM 3559  O   HOH B 241     -44.526  36.461   6.883  1.00 40.17           O  
HETATM 3560  O   HOH B 242     -39.560  21.284  41.696  1.00 40.38           O  
HETATM 3561  O   HOH B 243     -43.131  32.275  20.055  1.00 38.47           O  
HETATM 3562  O   HOH B 244     -34.613  17.739   7.297  1.00 45.42           O  
HETATM 3563  O   HOH B 245     -39.351  17.121  18.356  1.00 43.32           O  
HETATM 3564  O   HOH B 246     -41.044   1.583  12.754  1.00 38.59           O  
HETATM 3565  O   HOH B 247     -34.327  11.181   3.533  1.00 43.69           O  
HETATM 3566  O   HOH B 248     -53.018  36.359  23.646  1.00 51.96           O  
HETATM 3567  O   HOH B 249     -37.982   4.839  11.656  1.00 43.75           O  
HETATM 3568  O   HOH B 250     -41.159  -0.048  17.410  1.00 41.59           O  
HETATM 3569  O   HOH B 251     -36.320  28.016   3.907  1.00 41.93           O  
HETATM 3570  O   HOH B 252     -51.832  20.039  42.088  1.00 40.49           O  
HETATM 3571  O   HOH B 253     -54.886  13.735  34.331  1.00 42.72           O  
HETATM 3572  O   HOH B 254     -35.957  16.331   9.092  1.00 38.17           O  
HETATM 3573  O   HOH B 255     -59.102  29.895  11.512  1.00 47.84           O  
HETATM 3574  O   HOH B 256     -55.921  29.161  18.090  1.00 44.66           O  
HETATM 3575  O   HOH B 257     -32.174  23.636   0.496  1.00 51.94           O  
HETATM 3576  O   HOH B 258     -55.028  18.460   2.415  1.00 39.14           O  
HETATM 3577  O   HOH B 259     -39.331   7.082  28.949  1.00 42.07           O  
HETATM 3578  O   HOH B 260     -47.072  41.249  17.254  1.00 36.69           O  
HETATM 3579  O   HOH B 261     -38.347  11.845  39.963  1.00 42.94           O  
HETATM 3580  O   HOH B 262     -40.611  19.810   1.804  1.00 36.12           O  
HETATM 3581  O   HOH B 263     -34.958  11.227  15.025  1.00 44.73           O  
HETATM 3582  O   HOH B 264     -43.921   4.368  28.887  1.00 42.04           O  
HETATM 3583  O   HOH B 265     -47.726   5.071  26.893  1.00 52.90           O  
HETATM 3584  O   HOH B 266     -52.016  20.199  19.425  1.00 42.28           O  
HETATM 3585  O   HOH B 267     -38.539  32.610  36.931  1.00 41.21           O  
HETATM 3586  O   HOH B 268     -38.206  14.066  41.535  1.00 46.80           O  
HETATM 3587  O   HOH B 269     -51.371   8.239  40.122  1.00 43.03           O  
HETATM 3588  O   HOH B 270     -40.886  31.878  39.631  1.00 46.71           O  
HETATM 3589  O   HOH B 271     -54.299  20.790  17.752  1.00 44.19           O  
HETATM 3590  O   HOH B 272     -57.699  24.094  16.620  1.00 44.03           O  
HETATM 3591  O   HOH B 273     -38.335   5.717  27.104  1.00 45.51           O  
HETATM 3592  O   HOH B 274     -42.466  20.353   0.067  1.00 43.51           O  
CONECT  405  762                                                                
CONECT  762  405                                                                
CONECT 2245 2328                                                                
CONECT 2328 2245                                                                
CONECT 2813 2981                                                                
CONECT 2981 2813                                                                
MASTER      302    0    0   17   17    0    0    6 3590    2    6   34          
END                                                                             
embed end
delete all 
set_color carbon= [0.8 , 0.8 , 0.8] 
load_embedded topmatch_target,name=PDBB,state=1,discrete=0  
set transparency = 0.9  
hide everything, PDBB  
select target, PDBB   
bg_color white  
set specular, 0  
color wheat, PDBB  
show cartoon, chain A 
color purple, ss h 
color yellow, ss s 
color grey, ss "" 
#color carbon, chain A 
#You can set the surface to be partially transparent. 
set transparency=0.5 


# Color the active site residue 
select active0, (resi 70,73 and chain A) 
color red, active0 


# Color the active site residue 
select active1, (resi 130,234 and chain A) 
color green, active1 


alter ligand, vdw=0.5 
rebuild 
set transparency=0.25 
#8. Rendering and output 
bg_color white 
#ray 
