# Supplementary material for: Sequence/structural analysis of xylem proteome emphasizes pathogenesis-related proteins, chitinases and β-1, 3-glucanases as key players in grapevine defense against Xylella fastidiosa
Source: PeerJ. 2016 May 24;4:e2007. doi: 10.7717/peerj.2007 (PMC4888286; doi:10.7717/peerj.2007)
Supplement: File S3 [file peerj-04-2007-s005.zip › perl_scripts/MISC/pymol.2oneprotein.pl]

#!/usr/bin/perl -w 
use strict ;
use FileHandle ;
use Getopt::Long;
use Cwd ;
use MyUtils;
use MyPymol;

use PDB;
use Atom;
use Residue;

use POSIX qw(floor);
use Math::Combinatorics;
my $commandline = util_get_cmdline("",\@ARGV) ;
my ($pdb1,$pdb2,$infile,$outfile,$dontrunPymol,$dontshowsurface);
my ($name1,$name2,$formustang);
my @expressions ;
my @distances ;
GetOptions(
            "pdb1=s"=>\$pdb1 ,
            "dontrunPymol"=>\$dontrunPymol ,
            "dontshowsurface"=>\$dontshowsurface ,
            "infile=s"=>\$infile ,
            "expr=s"=>\@expressions,
            "dist:s"=>\@distances,
            "outfile=s"=>\$outfile,
            "formustang"=>\$formustang,
            "name1=s"=>\$name1 
           );
die "Dont recognize command line arg @ARGV " if(@ARGV);
usage( "Need to give a output file name => option -outfile ") if(!defined $outfile);
usage( "Need to give a input file name => option -infile ") if(!defined $infile);
my $ofh = util_write($outfile);

usage( "Need to give a first protein pdb name => option -pdb1 ") if(!defined $pdb1);

my ($RESULTDIR,$PDBDIR,$FASTADIR,$APBSDIR,$FPOCKET,$SRC) = util_SetEnvVars();
#usage( "Need to give a second protein pdb name => option -pdb2 ") if(!defined $pdb2);
my $origpdb = $pdb1 ;
$pdb1 = "$pdb1";


#### the input file format is important
my ($list1,$list2);
util_PrintPymolSingleProtein($ofh,$pdb1,$list1,$list2,$infile,$formustang);
print "Wrote to $outfile\n";


sub usage{
    my ($msg) = @_ ;
    print $msg , "\n" ; 
print << "ENDOFUSAGE" ; 
ENDOFUSAGE
    die ;
}
