# Supplementary material for: Sequence/structural analysis of xylem proteome emphasizes pathogenesis-related proteins, chitinases and β-1, 3-glucanases as key players in grapevine defense against Xylella fastidiosa
Source: PeerJ. 2016 May 24;4:e2007. doi: 10.7717/peerj.2007 (PMC4888286; doi:10.7717/peerj.2007)
Supplement: File S3 [file peerj-04-2007-s005.zip › perl_scripts/MISC/needleFastalist.pl]

#!/usr/bin/perl -w 
use strict ;
use FileHandle ;
use Getopt::Long;
use MyUtils;
use ConfigPDB;
use MyGeom;
use BP;

use POSIX qw(floor);
my $commandline = util_get_cmdline("",\@ARGV) ;
my ($infile,$outfile,$which_tech,$listfile);
my ($config,$justone,$table,$save,$arg,$findmatch,$needleoutfile,@expressions);
my $simi ;
my $verbose = 0 ;
my $verb;
my $TEX2PDF = "/home/sandeepc/DATA/Tex2Pdf";
GetOptions(
            "which_tech=s"=>\$which_tech ,
            "infile=s"=>\$infile ,
            "listfile=s"=>\$listfile ,
            "justone=s"=>\$justone ,
            "outfile=s"=>\$outfile ,
            "needleoutfile=s"=>\$needleoutfile ,
            "arg=s"=>\$arg ,
            "config=s"=>\$config ,
            "verbose"=>\$verbose,
            "table=s"=>\$table,
            "save=s"=>\$save,
            "expr=s"=>\@expressions,
            "simi=f"=>\$simi ,
           );
die "Dont recognize command line arg @ARGV " if(@ARGV);
usage( "Need to give a output file name => option -outfile ") if(!defined $outfile);
my $ofh = util_write($outfile);
usage( "Need to give a listfile -option -listfile  ") if(!defined $listfile);
usage( "Need to give a listfile -option -needleoutfile  ") if(!defined $needleoutfile);
usage( "Need to give a simi -option -simi  ") if(!defined $simi);
usage( "Need to give a arg -option -arg  ") if(!defined $arg);
my $CNT = 0 ; 


$simi = 100 if(defined $table);
$verbose = 1 if(defined $verbose);

 my ($RESULTDIR,$PDBDIR,$FASTADIR,$APBSDIR,$FPOCKET,$SRC,$MATCH3D,$ANNDIR, $UNIPROT,$PREMONITION,$HELIXDIR,$DSSP,$CONFIGGRP) = util_SetEnvVars();

my @pdbs= util_read_list_words($listfile);
my $N = @pdbs ;
if(!defined $justone){
    @pdbs = sort @pdbs;
    $N = @pdbs ;
    print "sorted list... with $N items, helps in eliminating related ones easily\n";
}
else{
   (@pdbs) = ( $justone, @pdbs);
}

unlink $needleoutfile ;

foreach my $p (@pdbs){
    my $f = "$FASTADIR/$p.ALL.1.fasta";
    my $pdbfile = "$PDBDIR/$p.pdb";
	if(!-e $f){
	    if(!-e $pdbfile){
		    die "Need to have PDBfile...\n";
	    }
         my $PPP = new PDB();
         $PPP->ReadPDB($pdbfile);
		 my $ofhfasta = util_write($f);
		 $PPP->WriteFasta($p,$ofhfasta);
		 close($ofhfasta);
	}
}


my $goodones  = {};
my $ignored  = {};
my @ignored = ();
my $iter = 0 ;
my $totalignored = 0 ;
print "Starting ...\n";
while(@pdbs){
	my $pdb1 = shift @pdbs ;
    my $f1 = "$FASTADIR/$pdb1.ALL.1.fasta";
	next if(exists $ignored->{$pdb1});
	$iter++;
	$goodones->{$pdb1} = 1;
	my $ignoredinthis = 0 ;
    foreach my $pdb2 (@pdbs){
       my $f2 = "$FASTADIR/$pdb2.ALL.1.fasta";
	   my ($iden,$simival) = util_NeedleFiles($needleoutfile,$f1,$f2,$arg);
	   #print "$iden $simival $pdb1 $pdb2 \n";
	   if($simival >=  $simi){
	   	    $ignored->{$pdb2} = 1 ;
			push @ignored, $pdb2 ;
			$ignoredinthis++;
			
	   }
    }
	$totalignored = $totalignored + $ignoredinthis ;
	my $remaining = $N - $totalignored  -$iter;
    print "ignored $ignoredinthis in this iteration on $pdb1, total ignore = $totalignored, remaining = $remaining \n";
	last if(defined $justone);
}

my $IGN = @ignored ;
print "Out of $N pdbs, ignored $IGN in $iter iterations\n";
if(! defined $justone){
    
    foreach my $k (keys %{$goodones}){
	    print $ofh "$k\n";
    }
}
else{
    foreach my $k (keys %{$ignored}){
	    print $ofh "$k\n";
    }
	
}


chmod 0777, $outfile ;
sub usage{
    my ($msg) = @_ ;
    print $msg , "\n" ; 
print << "ENDOFUSAGE" ; 
ENDOFUSAGE
    die ;
}
