# Supplementary material for: Sequence/structural analysis of xylem proteome emphasizes pathogenesis-related proteins, chitinases and β-1, 3-glucanases as key players in grapevine defense against Xylella fastidiosa
Source: PeerJ. 2016 May 24;4:e2007. doi: 10.7717/peerj.2007 (PMC4888286; doi:10.7717/peerj.2007)
Supplement: File S3 [file peerj-04-2007-s005.zip › perl_scripts/MISC/convertNeedleOutputtoAln.pl]

#!/usr/bin/perl -w 
use strict ;
use FileHandle ;
use Getopt::Long;
use Cwd ;
use MyUtils;
use MyGeom;
use PDB;
use ConfigPDB;
use Math::Geometry ;
use Math::Geometry::Planar;


use Time::HiRes qw( usleep ualarm gettimeofday tv_interval clock_gettime clock_getres  clock);
use POSIX qw(floor);
my $commandline = util_get_cmdline("",\@ARGV) ;
my ($infile,$p1,$p2,$outfile,$cutoff,$which_tech,$listfile,$protein);
my ($ignorefile,@expressions);
my $howmany = 100000 ;
my $verbose = 1 ;
GetOptions(
            "which_tech=s"=>\$which_tech ,
            "protein=s"=>\$protein ,
            "infile=s"=>\$infile ,
            "p1=s"=>\$p1 ,
            "p2=s"=>\$p2 ,
            "listfile=s"=>\$listfile ,
            "ignorefile=s"=>\$ignorefile ,
            "outfile=s"=>\$outfile ,
            "expr=s"=>\@expressions,
            "howmany=i"=>\$howmany ,
            "verbose=i"=>\$verbose ,
            "cutoff=f"=>\$cutoff ,
           );
die "Dont recognize command line arg @ARGV " if(@ARGV);
usage( "Need to give a output file name => option -outfile ") if(!defined $outfile);
my $ofh = util_write($outfile);


print $ofh "CLUSTAL 2.1 multiple sequence alignment\n";

usage( "Need to give a input file name => option -infile ") if(!defined $infile);
my $ifh = util_read($infile);
my $cnt = 0 ;
while(<$ifh>){
	 next if(/\|/);
	 next if(/\./);
	 next if(/^#/);
	 if(!/^\s*$/){
	 my ($nm,$junk,$three,$four) = split ; 
	 die if(!defined $nm);

	 my ($newnm) = ($nm =~ /(...........)/);
	 die "$nm" if(!defined $newnm);
	 print $ofh "$newnm $three\n";
	 if($cnt%2){
	 	print $ofh "\n";
	 }
	 $cnt++;
	 }
}

sub usage{
    my ($msg) = @_ ;
    print $msg , "\n" ; 
print << "ENDOFUSAGE" ; 
ENDOFUSAGE
    die ;
}
