# Supplementary material for: Sequence/structural analysis of xylem proteome emphasizes pathogenesis-related proteins, chitinases and β-1, 3-glucanases as key players in grapevine defense against Xylella fastidiosa
Source: PeerJ. 2016 May 24;4:e2007. doi: 10.7717/peerj.2007 (PMC4888286; doi:10.7717/peerj.2007)
Supplement: File S5 — Gene Ontology analysis done with PANTHER (http://www.pantherdb.org) of differentially expressed proteins used by CHURNER. [file peerj-04-2007-s007.xlsx]

## Sheet: Introduction
Differentially expressed proteins detected by LC/MS-MS in xylem sap from Cabernet savignon grapevines infected with Xylella fastidiosa.
UniProt IDs were used in the PANTHER gene ontology server at pantherdb.org
Input proteins:
F6HLL8
F6HBN7
A5BK69
A5BNW5
D7TML8
F6GZC4
A5C594
A5AWT7
E0CQL6
D7T548
F6I6R4
D7SLG6
Toggle tabs for different annotation data sets.

## Sheet: Molecular Function
Analysis Type: PANTHER Overrepresentation Test (release 20150430)
Annotation Version and Release Date: GO Ontology database Released 2015-08-06
Analyzed List:	Client Text Box Input (Vitis vinifera)
Reference List:	Vitis vinifera (all genes in database)
Annotation Data Set:
Use the Bonferroni correction for multiple testing
Results
	Reference list	Client Text Box Input
Mapped IDs:	29921	9
Unmapped IDs:	0	3
Displaying only results with P<0.05; click here to display all results
	Vitis vinifera (REF)	Client Text Box Input
GO molecular function complete	#	#	expected	Fold Enrichment	+/-	P value
chitinase activity (GO:0004568)	29	2	0.01	> 5	+	0.0282
hydrolase activity, hydrolyzing O-glycosyl compounds (GO:0004553)	449	4	0.14	> 5	+	0.00504
hydrolase activity, acting on glycosyl bonds (GO:0016798)	468	4	0.14	> 5	+	0.00593
Unclassified	15103	4	4.54	0.88	-	0

## Sheet: Biological Process
Analysis Type: PANTHER Overrepresentation Test (release 20150430)
Annotation Version and Release Date: GO Ontology database Released 2015-08-06
Analyzed List:	Client Text Box Input (Vitis vinifera)
Reference List:	Vitis vinifera (all genes in database)
Annotation Data Set:
Use the Bonferroni correction for multiple testing
Results
	Reference list	Client Text Box Input
Mapped IDs:	29921	9
Unmapped IDs:	0	3
Displaying only results with P<0.05; click here to display all results
	Vitis vinifera (REF)	Client Text Box Input
GO biological process complete	#	#	expected	Fold Enrichment	+/-	P value
glucosamine-containing compound catabolic process (GO:1901072)	29	2	0.01	> 5	+	0.0483
chitin catabolic process (GO:0006032)	29	2	0.01	> 5	+	0.0483
chitin metabolic process (GO:0006030)	29	2	0.01	> 5	+	0.0483
aminoglycan catabolic process (GO:0006026)	29	2	0.01	> 5	+	0.0483
amino sugar catabolic process (GO:0046348)	29	2	0.01	> 5	+	0.0483
Unclassified	14146	5	4.26	1.18	+	0

## Sheet: Cellular Location
Analysis Type: PANTHER Overrepresentation Test (release 20150430)
Annotation Version and Release Date: GO Ontology database Released 2015-08-06
Analyzed List:	Client Text Box Input (Vitis vinifera)
Reference List:	Vitis vinifera (all genes in database)
Annotation Data Set:
Use the Bonferroni correction for multiple testing
Results
	Reference list	Client Text Box Input
Mapped IDs:	29921	9
Unmapped IDs:	0	3
Displaying only results with P<0.05; click here to display all results
	Vitis vinifera (REF)	Client Text Box Input
GO cellular component complete	#	#	expected	Fold Enrichment	+/-	P value
Unclassified	21859	7	6.58	1.06	+	0
